# Supplementary material for: Meta-Apo improves accuracy of 16S-amplicon-based prediction of microbiome function
Source: BMC Genomics. 2021 Jan 6;22:9. doi: 10.1186/s12864-020-07307-1 (PMC7788972; doi:10.1186/s12864-020-07307-1)
Supplement: Supplementary file 2 — Additional file 2: Table S1. Detailed information of Dataset 1. Table S2. Detailed information of Dataset 2. Table S3. Detailed information of Dataset 3. Table S4. Detailed information of Dataset 4. Table S5. Detailed information of Dataset 5. Table S6. Healthy status classification result of original and calibrated amplicon samples by WGS-based classification. [file 12864_2020_7307_MOESM2_ESM.xlsx]

## Sheet: Table S1
Table S1. Detailed information of Dataset 1
SampleID	Bodysite	Amplicon	Amplicon region	WGS
SRS012849	Gut	Yes	V3-V5	Yes
SRS012969	Gut	Yes	V3-V5	Yes
SRS013158	Gut	Yes	V3-V5	Yes
SRS013215	Gut	Yes	V3-V5	Yes
SRS013382	Gut	Yes	V3-V5	Yes
SRS013476	Gut	Yes	V3-V5	Yes
SRS013521	Gut	Yes	V3-V5	Yes
SRS013800	Gut	Yes	V3-V5	Yes
SRS013940	Gut	Yes	V3-V5	Yes
SRS014313	Gut	Yes	V3-V5	Yes
SRS014412	Gut	Yes	V3-V5	Yes
SRS014534	Gut	Yes	V3-V5	Yes
SRS014855	Gut	Yes	V3-V5	Yes
SRS014979	Gut	Yes	V3-V5	Yes
SRS015217	Gut	Yes	V3-V5	Yes
SRS015264	Gut	Yes	V3-V5	Yes
SRS015369	Gut	Yes	V3-V5	Yes
SRS015486	Gut	Yes	V3-V5	Yes
SRS015579	Gut	Yes	V3-V5	Yes
SRS015694	Gut	Yes	V3-V5	Yes
SRS015794	Gut	Yes	V3-V5	Yes
SRS015890	Gut	Yes	V3-V5	Yes
SRS016132	Gut	Yes	V3-V5	Yes
SRS016381	Gut	Yes	V3-V5	Yes
SRS016495	Gut	Yes	V3-V5	Yes
SRS016629	Gut	Yes	V3-V5	Yes
SRS016840	Gut	Yes	V3-V5	Yes
SRS016897	Gut	Yes	V3-V5	Yes
SRS016989	Gut	Yes	V3-V5	Yes
SRS017247	Gut	Yes	V3-V5	Yes
SRS017375	Gut	Yes	V3-V5	Yes
SRS017433	Gut	Yes	V3-V5	Yes
SRS017622	Gut	Yes	V3-V5	Yes
SRS017745	Gut	Yes	V3-V5	Yes
SRS017859	Gut	Yes	V3-V5	Yes
SRS017916	Gut	Yes	V3-V5	Yes
SRS018049	Gut	Yes	V3-V5	Yes
SRS018351	Gut	Yes	V3-V5	Yes
SRS018541	Gut	Yes	V3-V5	Yes
SRS018656	Gut	Yes	V3-V5	Yes
SRS018984	Gut	Yes	V3-V5	Yes
SRS019968	Gut	Yes	V3-V5	Yes
SRS020271	Gut	Yes	V3-V5	Yes
SRS020328	Gut	Yes	V3-V5	Yes
SRS020394	Gut	Yes	V3-V5	Yes
SRS020508	Gut	Yes	V3-V5	Yes
SRS020622	Gut	Yes	V3-V5	Yes
SRS021153	Gut	Yes	V3-V5	Yes
SRS021219	Gut	Yes	V3-V5	Yes
SRS021948	Gut	Yes	V3-V5	Yes
SRS022071	Gut	Yes	V3-V5	Yes
SRS022137	Gut	Yes	V3-V5	Yes
SRS022524	Gut	Yes	V3-V5	Yes
SRS022713	Gut	Yes	V3-V5	Yes
SRS023346	Gut	Yes	V3-V5	Yes
SRS023526	Gut	Yes	V3-V5	Yes
SRS023583	Gut	Yes	V3-V5	Yes
SRS023715	Gut	Yes	V3-V5	Yes
SRS023829	Gut	Yes	V3-V5	Yes
SRS024009	Gut	Yes	V3-V5	Yes
SRS024075	Gut	Yes	V3-V5	Yes
SRS024132	Gut	Yes	V3-V5	Yes
SRS024435	Gut	Yes	V3-V5	Yes
SRS024492	Gut	Yes	V3-V5	Yes
SRS024549	Gut	Yes	V3-V5	Yes
SRS024663	Gut	Yes	V3-V5	Yes
SRS042284	Gut	Yes	V3-V5	Yes
SRS042966	Gut	Yes	V3-V5	Yes
SRS043667	Gut	Yes	V3-V5	Yes
SRS043768	Gut	Yes	V3-V5	Yes
SRS043841	Gut	Yes	V3-V5	Yes
SRS044535	Gut	Yes	V3-V5	Yes
SRS045004	Gut	Yes	V3-V5	Yes
SRS045645	Gut	Yes	V3-V5	Yes
SRS045713	Gut	Yes	V3-V5	Yes
SRS045739	Gut	Yes	V3-V5	Yes
SRS045826	Gut	Yes	V3-V5	Yes
SRS046068	Gut	Yes	V3-V5	Yes
SRS046369	Gut	Yes	V3-V5	Yes
SRS046502	Gut	Yes	V3-V5	Yes
SRS046712	Gut	Yes	V3-V5	Yes
SRS046717	Gut	Yes	V3-V5	Yes
SRS047014	Gut	Yes	V3-V5	Yes
SRS047044	Gut	Yes	V3-V5	Yes
SRS047433	Gut	Yes	V3-V5	Yes
SRS048060	Gut	Yes	V3-V5	Yes
SRS048981	Gut	Yes	V3-V5	Yes
SRS049402	Gut	Yes	V3-V5	Yes
SRS049446	Gut	Yes	V3-V5	Yes
SRS049773	Gut	Yes	V3-V5	Yes
SRS049896	Gut	Yes	V3-V5	Yes
SRS049900	Gut	Yes	V3-V5	Yes
SRS049995	Gut	Yes	V3-V5	Yes
SRS050026	Gut	Yes	V3-V5	Yes
SRS050299	Gut	Yes	V3-V5	Yes
SRS050801	Gut	Yes	V3-V5	Yes
SRS050925	Gut	Yes	V3-V5	Yes
SRS050941	Gut	Yes	V3-V5	Yes
SRS050974	Gut	Yes	V3-V5	Yes
SRS051882	Gut	Yes	V3-V5	Yes
SRS052027	Gut	Yes	V3-V5	Yes
SRS052078	Gut	Yes	V3-V5	Yes
SRS052576	Gut	Yes	V3-V5	Yes
SRS053214	Gut	Yes	V3-V5	Yes
SRS053356	Gut	Yes	V3-V5	Yes
SRS053398	Gut	Yes	V3-V5	Yes
SRS053573	Gut	Yes	V3-V5	Yes
SRS053649	Gut	Yes	V3-V5	Yes
SRS054059	Gut	Yes	V3-V5	Yes
SRS054352	Gut	Yes	V3-V5	Yes
SRS054905	Gut	Yes	V3-V5	Yes
SRS054956	Gut	Yes	V3-V5	Yes
SRS055017	Gut	Yes	V3-V5	Yes
SRS055966	Gut	Yes	V3-V5	Yes
SRS055982	Gut	Yes	V3-V5	Yes
SRS056273	Gut	Yes	V3-V5	Yes
SRS056519	Gut	Yes	V3-V5	Yes
SRS057049	Gut	Yes	V3-V5	Yes
SRS057478	Gut	Yes	V3-V5	Yes
SRS057480	Gut	Yes	V3-V5	Yes
SRS057717	Gut	Yes	V3-V5	Yes
SRS058070	Gut	Yes	V3-V5	Yes
SRS058145	Gut	Yes	V3-V5	Yes
SRS058723	Gut	Yes	V3-V5	Yes
SRS063040	Gut	Yes	V3-V5	Yes
SRS063127	Gut	Yes	V3-V5	Yes
SRS063190	Gut	Yes	V3-V5	Yes
SRS063370	Gut	Yes	V3-V5	Yes
SRS063489	Gut	Yes	V3-V5	Yes
SRS063518	Gut	Yes	V3-V5	Yes
SRS063928	Gut	Yes	V3-V5	Yes
SRS064232	Gut	Yes	V3-V5	Yes
SRS064645	Gut	Yes	V3-V5	Yes
SRS064973	Gut	Yes	V3-V5	Yes
SRS065176	Gut	Yes	V3-V5	Yes
SRS065397	Gut	Yes	V3-V5	Yes
SRS1041095	Gut	Yes	V3-V5	Yes
SRS1041116	Gut	Yes	V3-V5	Yes
SRS1041118	Gut	Yes	V3-V5	Yes
SRS1041129	Gut	Yes	V3-V5	Yes
SRS1041130	Gut	Yes	V3-V5	Yes
SRS1041132	Gut	Yes	V3-V5	Yes
SRS1041137	Gut	Yes	V3-V5	Yes
SRS1041138	Gut	Yes	V3-V5	Yes
SRS1041139	Gut	Yes	V3-V5	Yes
SRS1041140	Gut	Yes	V3-V5	Yes
SRS1041141	Gut	Yes	V3-V5	Yes
SRS1041143	Gut	Yes	V3-V5	Yes
SRS1041144	Gut	Yes	V3-V5	Yes
SRS1041145	Gut	Yes	V3-V5	Yes
SRS1041146	Gut	Yes	V3-V5	Yes
SRS1041147	Gut	Yes	V3-V5	Yes
SRS971275	Gut	Yes	V3-V5	Yes
SRS971276	Gut	Yes	V3-V5	Yes
SRS012983	Oral	Yes	V3-V5	Yes
SRS012985	Oral	Yes	V3-V5	Yes
SRS012989	Oral	Yes	V3-V5	Yes
SRS013164	Oral	Yes	V3-V5	Yes
SRS013170	Oral	Yes	V3-V5	Yes
SRS013239	Oral	Yes	V3-V5	Yes
SRS013533	Oral	Yes	V3-V5	Yes
SRS013818	Oral	Yes	V3-V5	Yes
SRS013836	Oral	Yes	V3-V5	Yes
SRS013927	Oral	Yes	V3-V5	Yes
SRS013938	Oral	Yes	V3-V5	Yes
SRS014124	Oral	Yes	V3-V5	Yes
SRS014126	Oral	Yes	V3-V5	Yes
SRS014402	Oral	Yes	V3-V5	Yes
SRS014404	Oral	Yes	V3-V5	Yes
SRS014524	Oral	Yes	V3-V5	Yes
SRS014528	Oral	Yes	V3-V5	Yes
SRS014530	Oral	Yes	V3-V5	Yes
SRS014573	Oral	Yes	V3-V5	Yes
SRS014575	Oral	Yes	V3-V5	Yes
SRS014578	Oral	Yes	V3-V5	Yes
SRS014728	Oral	Yes	V3-V5	Yes
SRS014787	Oral	Yes	V3-V5	Yes
SRS014888	Oral	Yes	V3-V5	Yes
SRS014890	Oral	Yes	V3-V5	Yes
SRS014894	Oral	Yes	V3-V5	Yes
SRS015038	Oral	Yes	V3-V5	Yes
SRS015040	Oral	Yes	V3-V5	Yes
SRS015044	Oral	Yes	V3-V5	Yes
SRS015154	Oral	Yes	V3-V5	Yes
SRS015158	Oral	Yes	V3-V5	Yes
SRS015209	Oral	Yes	V3-V5	Yes
SRS015215	Oral	Yes	V3-V5	Yes
SRS015272	Oral	Yes	V3-V5	Yes
SRS015274	Oral	Yes	V3-V5	Yes
SRS015278	Oral	Yes	V3-V5	Yes
SRS015374	Oral	Yes	V3-V5	Yes
SRS015378	Oral	Yes	V3-V5	Yes
SRS015484	Oral	Yes	V3-V5	Yes
SRS015540	Oral	Yes	V3-V5	Yes
SRS015590	Oral	Yes	V3-V5	Yes
SRS015592	Oral	Yes	V3-V5	Yes
SRS015596	Oral	Yes	V3-V5	Yes
SRS015644	Oral	Yes	V3-V5	Yes
SRS015646	Oral	Yes	V3-V5	Yes
SRS015650	Oral	Yes	V3-V5	Yes
SRS015686	Oral	Yes	V3-V5	Yes
SRS015688	Oral	Yes	V3-V5	Yes
SRS015692	Oral	Yes	V3-V5	Yes
SRS015745	Oral	Yes	V3-V5	Yes
SRS015755	Oral	Yes	V3-V5	Yes
SRS015797	Oral	Yes	V3-V5	Yes
SRS015799	Oral	Yes	V3-V5	Yes
SRS015803	Oral	Yes	V3-V5	Yes
SRS015893	Oral	Yes	V3-V5	Yes
SRS015895	Oral	Yes	V3-V5	Yes
SRS015899	Oral	Yes	V3-V5	Yes
SRS015941	Oral	Yes	V3-V5	Yes
SRS015985	Oral	Yes	V3-V5	Yes
SRS015989	Oral	Yes	V3-V5	Yes
SRS016037	Oral	Yes	V3-V5	Yes
SRS016039	Oral	Yes	V3-V5	Yes
SRS016043	Oral	Yes	V3-V5	Yes
SRS016086	Oral	Yes	V3-V5	Yes
SRS016092	Oral	Yes	V3-V5	Yes
SRS016133	Oral	Yes	V3-V5	Yes
SRS016139	Oral	Yes	V3-V5	Yes
SRS016196	Oral	Yes	V3-V5	Yes
SRS016200	Oral	Yes	V3-V5	Yes
SRS016297	Oral	Yes	V3-V5	Yes
SRS016342	Oral	Yes	V3-V5	Yes
SRS016360	Oral	Yes	V3-V5	Yes
SRS016393	Oral	Yes	V3-V5	Yes
SRS016501	Oral	Yes	V3-V5	Yes
SRS016503	Oral	Yes	V3-V5	Yes
SRS016569	Oral	Yes	V3-V5	Yes
SRS016575	Oral	Yes	V3-V5	Yes
SRS016647	Oral	Yes	V3-V5	Yes
SRS016653	Oral	Yes	V3-V5	Yes
SRS016665	Oral	Yes	V3-V5	Yes
SRS016740	Oral	Yes	V3-V5	Yes
SRS016742	Oral	Yes	V3-V5	Yes
SRS016746	Oral	Yes	V3-V5	Yes
SRS016815	Oral	Yes	V3-V5	Yes
SRS016858	Oral	Yes	V3-V5	Yes
SRS016876	Oral	Yes	V3-V5	Yes
SRS016969	Oral	Yes	V3-V5	Yes
SRS017007	Oral	Yes	V3-V5	Yes
SRS017013	Oral	Yes	V3-V5	Yes
SRS017025	Oral	Yes	V3-V5	Yes
SRS017120	Oral	Yes	V3-V5	Yes
SRS017324	Oral	Yes	V3-V5	Yes
SRS017326	Oral	Yes	V3-V5	Yes
SRS017381	Oral	Yes	V3-V5	Yes
SRS017383	Oral	Yes	V3-V5	Yes
SRS017439	Oral	Yes	V3-V5	Yes
SRS017441	Oral	Yes	V3-V5	Yes
SRS017445	Oral	Yes	V3-V5	Yes
SRS017511	Oral	Yes	V3-V5	Yes
SRS017630	Oral	Yes	V3-V5	Yes
SRS017634	Oral	Yes	V3-V5	Yes
SRS017687	Oral	Yes	V3-V5	Yes
SRS017751	Oral	Yes	V3-V5	Yes
SRS017753	Oral	Yes	V3-V5	Yes
SRS017757	Oral	Yes	V3-V5	Yes
SRS017808	Oral	Yes	V3-V5	Yes
SRS017810	Oral	Yes	V3-V5	Yes
SRS017814	Oral	Yes	V3-V5	Yes
SRS018055	Oral	Yes	V3-V5	Yes
SRS018061	Oral	Yes	V3-V5	Yes
SRS018300	Oral	Yes	V3-V5	Yes
SRS018357	Oral	Yes	V3-V5	Yes
SRS018359	Oral	Yes	V3-V5	Yes
SRS018473	Oral	Yes	V3-V5	Yes
SRS018479	Oral	Yes	V3-V5	Yes
SRS018569	Oral	Yes	V3-V5	Yes
SRS018573	Oral	Yes	V3-V5	Yes
SRS018665	Oral	Yes	V3-V5	Yes
SRS018969	Oral	Yes	V3-V5	Yes
SRS018971	Oral	Yes	V3-V5	Yes
SRS018975	Oral	Yes	V3-V5	Yes
SRS019219	Oral	Yes	V3-V5	Yes
SRS019221	Oral	Yes	V3-V5	Yes
SRS019225	Oral	Yes	V3-V5	Yes
SRS019872	Oral	Yes	V3-V5	Yes
SRS019974	Oral	Yes	V3-V5	Yes
SRS019976	Oral	Yes	V3-V5	Yes
SRS019980	Oral	Yes	V3-V5	Yes
SRS020220	Oral	Yes	V3-V5	Yes
SRS020222	Oral	Yes	V3-V5	Yes
SRS020226	Oral	Yes	V3-V5	Yes
SRS020277	Oral	Yes	V3-V5	Yes
SRS020283	Oral	Yes	V3-V5	Yes
SRS020334	Oral	Yes	V3-V5	Yes
SRS020336	Oral	Yes	V3-V5	Yes
SRS020340	Oral	Yes	V3-V5	Yes
SRS020400	Oral	Yes	V3-V5	Yes
SRS020402	Oral	Yes	V3-V5	Yes
SRS020406	Oral	Yes	V3-V5	Yes
SRS020571	Oral	Yes	V3-V5	Yes
SRS020628	Oral	Yes	V3-V5	Yes
SRS020856	Oral	Yes	V3-V5	Yes
SRS020858	Oral	Yes	V3-V5	Yes
SRS020862	Oral	Yes	V3-V5	Yes
SRS021473	Oral	Yes	V3-V5	Yes
SRS021477	Oral	Yes	V3-V5	Yes
SRS021528	Oral	Yes	V3-V5	Yes
SRS021897	Oral	Yes	V3-V5	Yes
SRS021954	Oral	Yes	V3-V5	Yes
SRS021960	Oral	Yes	V3-V5	Yes
SRS022077	Oral	Yes	V3-V5	Yes
SRS022079	Oral	Yes	V3-V5	Yes
SRS022083	Oral	Yes	V3-V5	Yes
SRS022143	Oral	Yes	V3-V5	Yes
SRS022145	Oral	Yes	V3-V5	Yes
SRS022149	Oral	Yes	V3-V5	Yes
SRS022281	Oral	Yes	V3-V5	Yes
SRS022464	Oral	Yes	V3-V5	Yes
SRS022530	Oral	Yes	V3-V5	Yes
SRS022532	Oral	Yes	V3-V5	Yes
SRS022536	Oral	Yes	V3-V5	Yes
SRS022602	Oral	Yes	V3-V5	Yes
SRS022721	Oral	Yes	V3-V5	Yes
SRS022725	Oral	Yes	V3-V5	Yes
SRS022980	Oral	Yes	V3-V5	Yes
SRS023352	Oral	Yes	V3-V5	Yes
SRS023358	Oral	Yes	V3-V5	Yes
SRS023534	Oral	Yes	V3-V5	Yes
SRS023538	Oral	Yes	V3-V5	Yes
SRS023591	Oral	Yes	V3-V5	Yes
SRS023595	Oral	Yes	V3-V5	Yes
SRS023835	Oral	Yes	V3-V5	Yes
SRS023837	Oral	Yes	V3-V5	Yes
SRS023841	Oral	Yes	V3-V5	Yes
SRS023958	Oral	Yes	V3-V5	Yes
SRS023964	Oral	Yes	V3-V5	Yes
SRS024015	Oral	Yes	V3-V5	Yes
SRS024017	Oral	Yes	V3-V5	Yes
SRS024021	Oral	Yes	V3-V5	Yes
SRS024081	Oral	Yes	V3-V5	Yes
SRS024087	Oral	Yes	V3-V5	Yes
SRS024138	Oral	Yes	V3-V5	Yes
SRS024140	Oral	Yes	V3-V5	Yes
SRS024144	Oral	Yes	V3-V5	Yes
SRS024318	Oral	Yes	V3-V5	Yes
SRS024375	Oral	Yes	V3-V5	Yes
SRS024377	Oral	Yes	V3-V5	Yes
SRS024381	Oral	Yes	V3-V5	Yes
SRS024441	Oral	Yes	V3-V5	Yes
SRS024447	Oral	Yes	V3-V5	Yes
SRS024498	Oral	Yes	V3-V5	Yes
SRS024500	Oral	Yes	V3-V5	Yes
SRS024504	Oral	Yes	V3-V5	Yes
SRS024557	Oral	Yes	V3-V5	Yes
SRS024561	Oral	Yes	V3-V5	Yes
SRS042131	Oral	Yes	V3-V5	Yes
SRS042409	Oral	Yes	V3-V5	Yes
SRS042457	Oral	Yes	V3-V5	Yes
SRS042691	Oral	Yes	V3-V5	Yes
SRS042910	Oral	Yes	V3-V5	Yes
SRS042984	Oral	Yes	V3-V5	Yes
SRS043646	Oral	Yes	V3-V5	Yes
SRS043663	Oral	Yes	V3-V5	Yes
SRS043676	Oral	Yes	V3-V5	Yes
SRS043729	Oral	Yes	V3-V5	Yes
SRS043755	Oral	Yes	V3-V5	Yes
SRS043803	Oral	Yes	V3-V5	Yes
SRS043942	Oral	Yes	V3-V5	Yes
SRS044230	Oral	Yes	V3-V5	Yes
SRS044448	Oral	Yes	V3-V5	Yes
SRS044472	Oral	Yes	V3-V5	Yes
SRS045015	Oral	Yes	V3-V5	Yes
SRS045049	Oral	Yes	V3-V5	Yes
SRS045127	Oral	Yes	V3-V5	Yes
SRS045313	Oral	Yes	V3-V5	Yes
SRS045588	Oral	Yes	V3-V5	Yes
SRS045638	Oral	Yes	V3-V5	Yes
SRS045715	Oral	Yes	V3-V5	Yes
SRS045763	Oral	Yes	V3-V5	Yes
SRS046496	Oral	Yes	V3-V5	Yes
SRS046595	Oral	Yes	V3-V5	Yes
SRS046623	Oral	Yes	V3-V5	Yes
SRS046686	Oral	Yes	V3-V5	Yes
SRS047100	Oral	Yes	V3-V5	Yes
SRS047590	Oral	Yes	V3-V5	Yes
SRS047824	Oral	Yes	V3-V5	Yes
SRS048317	Oral	Yes	V3-V5	Yes
SRS048620	Oral	Yes	V3-V5	Yes
SRS048791	Oral	Yes	V3-V5	Yes
SRS048893	Oral	Yes	V3-V5	Yes
SRS049147	Oral	Yes	V3-V5	Yes
SRS049253	Oral	Yes	V3-V5	Yes
SRS049268	Oral	Yes	V3-V5	Yes
SRS049289	Oral	Yes	V3-V5	Yes
SRS049318	Oral	Yes	V3-V5	Yes
SRS049448	Oral	Yes	V3-V5	Yes
SRS049988	Oral	Yes	V3-V5	Yes
SRS050669	Oral	Yes	V3-V5	Yes
SRS050709	Oral	Yes	V3-V5	Yes
SRS050783	Oral	Yes	V3-V5	Yes
SRS050799	Oral	Yes	V3-V5	Yes
SRS050905	Oral	Yes	V3-V5	Yes
SRS051116	Oral	Yes	V3-V5	Yes
SRS051228	Oral	Yes	V3-V5	Yes
SRS051378	Oral	Yes	V3-V5	Yes
SRS051786	Oral	Yes	V3-V5	Yes
SRS051791	Oral	Yes	V3-V5	Yes
SRS052061	Oral	Yes	V3-V5	Yes
SRS052518	Oral	Yes	V3-V5	Yes
SRS052570	Oral	Yes	V3-V5	Yes
SRS052668	Oral	Yes	V3-V5	Yes
SRS052876	Oral	Yes	V3-V5	Yes
SRS053630	Oral	Yes	V3-V5	Yes
SRS053854	Oral	Yes	V3-V5	Yes
SRS053895	Oral	Yes	V3-V5	Yes
SRS053917	Oral	Yes	V3-V5	Yes
SRS054079	Oral	Yes	V3-V5	Yes
SRS054430	Oral	Yes	V3-V5	Yes
SRS054569	Oral	Yes	V3-V5	Yes
SRS054776	Oral	Yes	V3-V5	Yes
SRS054807	Oral	Yes	V3-V5	Yes
SRS054976	Oral	Yes	V3-V5	Yes
SRS055118	Oral	Yes	V3-V5	Yes
SRS055177	Oral	Yes	V3-V5	Yes
SRS055378	Oral	Yes	V3-V5	Yes
SRS055426	Oral	Yes	V3-V5	Yes
SRS055495	Oral	Yes	V3-V5	Yes
SRS056090	Oral	Yes	V3-V5	Yes
SRS056113	Oral	Yes	V3-V5	Yes
SRS056157	Oral	Yes	V3-V5	Yes
SRS056327	Oral	Yes	V3-V5	Yes
SRS056461	Oral	Yes	V3-V5	Yes
SRS056537	Oral	Yes	V3-V5	Yes
SRS056896	Oral	Yes	V3-V5	Yes
SRS056951	Oral	Yes	V3-V5	Yes
SRS057022	Oral	Yes	V3-V5	Yes
SRS057124	Oral	Yes	V3-V5	Yes
SRS057244	Oral	Yes	V3-V5	Yes
SRS057355	Oral	Yes	V3-V5	Yes
SRS057619	Oral	Yes	V3-V5	Yes
SRS057931	Oral	Yes	V3-V5	Yes
SRS058053	Oral	Yes	V3-V5	Yes
SRS058075	Oral	Yes	V3-V5	Yes
SRS058261	Oral	Yes	V3-V5	Yes
SRS058693	Oral	Yes	V3-V5	Yes
SRS058730	Oral	Yes	V3-V5	Yes
SRS062668	Oral	Yes	V3-V5	Yes
SRS062761	Oral	Yes	V3-V5	Yes
SRS062878	Oral	Yes	V3-V5	Yes
SRS062931	Oral	Yes	V3-V5	Yes
SRS063193	Oral	Yes	V3-V5	Yes
SRS063215	Oral	Yes	V3-V5	Yes
SRS063246	Oral	Yes	V3-V5	Yes
SRS063288	Oral	Yes	V3-V5	Yes
SRS063351	Oral	Yes	V3-V5	Yes
SRS063413	Oral	Yes	V3-V5	Yes
SRS063478	Oral	Yes	V3-V5	Yes
SRS063485	Oral	Yes	V3-V5	Yes
SRS063621	Oral	Yes	V3-V5	Yes
SRS063672	Oral	Yes	V3-V5	Yes
SRS063678	Oral	Yes	V3-V5	Yes
SRS063929	Oral	Yes	V3-V5	Yes
SRS063999	Oral	Yes	V3-V5	Yes
SRS064014	Oral	Yes	V3-V5	Yes
SRS064022	Oral	Yes	V3-V5	Yes
SRS064219	Oral	Yes	V3-V5	Yes
SRS064393	Oral	Yes	V3-V5	Yes
SRS064423	Oral	Yes	V3-V5	Yes
SRS064482	Oral	Yes	V3-V5	Yes
SRS064774	Oral	Yes	V3-V5	Yes
SRS064996	Oral	Yes	V3-V5	Yes
SRS065099	Oral	Yes	V3-V5	Yes
SRS065133	Oral	Yes	V3-V5	Yes
SRS065306	Oral	Yes	V3-V5	Yes
SRS065335	Oral	Yes	V3-V5	Yes
SRS065431	Oral	Yes	V3-V5	Yes
SRS065518	Oral	Yes	V3-V5	Yes
SRS065542	Oral	Yes	V3-V5	Yes
SRS1041119	Oral	Yes	V3-V5	Yes
SRS1041120	Oral	Yes	V3-V5	Yes
SRS1041121	Oral	Yes	V3-V5	Yes
SRS012998	Skin	Yes	V3-V5	Yes
SRS013155	Skin	Yes	V3-V5	Yes
SRS013269	Skin	Yes	V3-V5	Yes
SRS013637	Skin	Yes	V3-V5	Yes
SRS013740	Skin	Yes	V3-V5	Yes
SRS014901	Skin	Yes	V3-V5	Yes
SRS015269	Skin	Yes	V3-V5	Yes
SRS015640	Skin	Yes	V3-V5	Yes
SRS015752	Skin	Yes	V3-V5	Yes
SRS015793	Skin	Yes	V3-V5	Yes
SRS015937	Skin	Yes	V3-V5	Yes
SRS015996	Skin	Yes	V3-V5	Yes
SRS016033	Skin	Yes	V3-V5	Yes
SRS016188	Skin	Yes	V3-V5	Yes
SRS016292	Skin	Yes	V3-V5	Yes
SRS016513	Skin	Yes	V3-V5	Yes
SRS016581	Skin	Yes	V3-V5	Yes
SRS016683	Skin	Yes	V3-V5	Yes
SRS016752	Skin	Yes	V3-V5	Yes
SRS017156	Skin	Yes	V3-V5	Yes
SRS017244	Skin	Yes	V3-V5	Yes
SRS017336	Skin	Yes	V3-V5	Yes
SRS017451	Skin	Yes	V3-V5	Yes
SRS017517	Skin	Yes	V3-V5	Yes
SRS017640	Skin	Yes	V3-V5	Yes
SRS017697	Skin	Yes	V3-V5	Yes
SRS017763	Skin	Yes	V3-V5	Yes
SRS017820	Skin	Yes	V3-V5	Yes
SRS018312	Skin	Yes	V3-V5	Yes
SRS018369	Skin	Yes	V3-V5	Yes
SRS018671	Skin	Yes	V3-V5	Yes
SRS018978	Skin	Yes	V3-V5	Yes
SRS019215	Skin	Yes	V3-V5	Yes
SRS019867	Skin	Yes	V3-V5	Yes
SRS019986	Skin	Yes	V3-V5	Yes
SRS020232	Skin	Yes	V3-V5	Yes
SRS020412	Skin	Yes	V3-V5	Yes
SRS020868	Skin	Yes	V3-V5	Yes
SRS021483	Skin	Yes	V3-V5	Yes
SRS023847	Skin	Yes	V3-V5	Yes
SRS023970	Skin	Yes	V3-V5	Yes
SRS024150	Skin	Yes	V3-V5	Yes
SRS024620	Skin	Yes	V3-V5	Yes
SRS042959	Skin	Yes	V3-V5	Yes
SRS042983	Skin	Yes	V3-V5	Yes
SRS043363	Skin	Yes	V3-V5	Yes
SRS043610	Skin	Yes	V3-V5	Yes
SRS044626	Skin	Yes	V3-V5	Yes
SRS045605	Skin	Yes	V3-V5	Yes
SRS045606	Skin	Yes	V3-V5	Yes
SRS045840	Skin	Yes	V3-V5	Yes
SRS046035	Skin	Yes	V3-V5	Yes
SRS046049	Skin	Yes	V3-V5	Yes
SRS046688	Skin	Yes	V3-V5	Yes
SRS047134	Skin	Yes	V3-V5	Yes
SRS047254	Skin	Yes	V3-V5	Yes
SRS048702	Skin	Yes	V3-V5	Yes
SRS048855	Skin	Yes	V3-V5	Yes
SRS049191	Skin	Yes	V3-V5	Yes
SRS049547	Skin	Yes	V3-V5	Yes
SRS050025	Skin	Yes	V3-V5	Yes
SRS050225	Skin	Yes	V3-V5	Yes
SRS050557	Skin	Yes	V3-V5	Yes
SRS052590	Skin	Yes	V3-V5	Yes
SRS052778	Skin	Yes	V3-V5	Yes
SRS052988	Skin	Yes	V3-V5	Yes
SRS053578	Skin	Yes	V3-V5	Yes
SRS056210	Skin	Yes	V3-V5	Yes
SRS056699	Skin	Yes	V3-V5	Yes
SRS056712	Skin	Yes	V3-V5	Yes
SRS057083	Skin	Yes	V3-V5	Yes
SRS057559	Skin	Yes	V3-V5	Yes
SRS058094	Skin	Yes	V3-V5	Yes
SRS058213	Skin	Yes	V3-V5	Yes
SRS058221	Skin	Yes	V3-V5	Yes
SRS058456	Skin	Yes	V3-V5	Yes
SRS058646	Skin	Yes	V3-V5	Yes
SRS062632	Skin	Yes	V3-V5	Yes
SRS062640	Skin	Yes	V3-V5	Yes
SRS062713	Skin	Yes	V3-V5	Yes
SRS063035	Skin	Yes	V3-V5	Yes
SRS063102	Skin	Yes	V3-V5	Yes
SRS063178	Skin	Yes	V3-V5	Yes
SRS063418	Skin	Yes	V3-V5	Yes
SRS063686	Skin	Yes	V3-V5	Yes
SRS063912	Skin	Yes	V3-V5	Yes
SRS064097	Skin	Yes	V3-V5	Yes
SRS971427	Skin	Yes	V3-V5	Yes
SRS013542	Vaginal	Yes	V3-V5	Yes
SRS014415	Vaginal	Yes	V3-V5	Yes
SRS014523	Vaginal	Yes	V3-V5	Yes
SRS014744	Vaginal	Yes	V3-V5	Yes
SRS014801	Vaginal	Yes	V3-V5	Yes
SRS015054	Vaginal	Yes	V3-V5	Yes
SRS015168	Vaginal	Yes	V3-V5	Yes
SRS015225	Vaginal	Yes	V3-V5	Yes
SRS015481	Vaginal	Yes	V3-V5	Yes
SRS015587	Vaginal	Yes	V3-V5	Yes
SRS015702	Vaginal	Yes	V3-V5	Yes
SRS016191	Vaginal	Yes	V3-V5	Yes
SRS016516	Vaginal	Yes	V3-V5	Yes
SRS016584	Vaginal	Yes	V3-V5	Yes
SRS016692	Vaginal	Yes	V3-V5	Yes
SRS017520	Vaginal	Yes	V3-V5	Yes
SRS017700	Vaginal	Yes	V3-V5	Yes
SRS018488	Vaginal	Yes	V3-V5	Yes
SRS018535	Vaginal	Yes	V3-V5	Yes
SRS019989	Vaginal	Yes	V3-V5	Yes
SRS020349	Vaginal	Yes	V3-V5	Yes
SRS021969	Vaginal	Yes	V3-V5	Yes
SRS022092	Vaginal	Yes	V3-V5	Yes
SRS022158	Vaginal	Yes	V3-V5	Yes
SRS022545	Vaginal	Yes	V3-V5	Yes
SRS022734	Vaginal	Yes	V3-V5	Yes
SRS023468	Vaginal	Yes	V3-V5	Yes
SRS023604	Vaginal	Yes	V3-V5	Yes
SRS023850	Vaginal	Yes	V3-V5	Yes
SRS024068	Vaginal	Yes	V3-V5	Yes
SRS024428	Vaginal	Yes	V3-V5	Yes
SRS042625	Vaginal	Yes	V3-V5	Yes
SRS042858	Vaginal	Yes	V3-V5	Yes
SRS046034	Vaginal	Yes	V3-V5	Yes
SRS048536	Vaginal	Yes	V3-V5	Yes
SRS049237	Vaginal	Yes	V3-V5	Yes
SRS049340	Vaginal	Yes	V3-V5	Yes
SRS050184	Vaginal	Yes	V3-V5	Yes
SRS051548	Vaginal	Yes	V3-V5	Yes
SRS051637	Vaginal	Yes	V3-V5	Yes
SRS052620	Vaginal	Yes	V3-V5	Yes
SRS052756	Vaginal	Yes	V3-V5	Yes
SRS052859	Vaginal	Yes	V3-V5	Yes
SRS053741	Vaginal	Yes	V3-V5	Yes
SRS054962	Vaginal	Yes	V3-V5	Yes
SRS055298	Vaginal	Yes	V3-V5	Yes
SRS056483	Vaginal	Yes	V3-V5	Yes
SRS056695	Vaginal	Yes	V3-V5	Yes
SRS057344	Vaginal	Yes	V3-V5	Yes
SRS062512	Vaginal	Yes	V3-V5	Yes
SRS062545	Vaginal	Yes	V3-V5	Yes
SRS062752	Vaginal	Yes	V3-V5	Yes
SRS062906	Vaginal	Yes	V3-V5	Yes
SRS064225	Vaginal	Yes	V3-V5	Yes
SRS064376	Vaginal	Yes	V3-V5	Yes
SRS064382	Vaginal	Yes	V3-V5	Yes
SRS064568	Vaginal	Yes	V3-V5	Yes
SRS064704	Vaginal	Yes	V3-V5	Yes
SRS065547	Vaginal	Yes	V3-V5	Yes

## Sheet: Table S2
Table S2. Detailed information of Dataset 2
SampleID	Bodysite	Amplicon	Amplicon region	WGS
SRS012849	Gut	Yes	V1-V3	Yes
SRS012969	Gut	Yes	V1-V3	Yes
SRS012983	Oral	Yes	V1-V3	Yes
SRS012989	Oral	Yes	V1-V3	Yes
SRS013521	Gut	Yes	V1-V3	Yes
SRS013533	Oral	Yes	V1-V3	Yes
SRS013542	Vaginal	Yes	V1-V3	Yes
SRS013927	Oral	Yes	V1-V3	Yes
SRS013938	Oral	Yes	V1-V3	Yes
SRS013940	Gut	Yes	V1-V3	Yes
SRS014124	Oral	Yes	V1-V3	Yes
SRS014126	Oral	Yes	V1-V3	Yes
SRS014313	Gut	Yes	V1-V3	Yes
SRS014402	Oral	Yes	V1-V3	Yes
SRS014404	Oral	Yes	V1-V3	Yes
SRS014412	Gut	Yes	V1-V3	Yes
SRS014415	Vaginal	Yes	V1-V3	Yes
SRS014523	Vaginal	Yes	V1-V3	Yes
SRS014524	Oral	Yes	V1-V3	Yes
SRS014528	Oral	Yes	V1-V3	Yes
SRS014530	Oral	Yes	V1-V3	Yes
SRS014573	Oral	Yes	V1-V3	Yes
SRS014575	Oral	Yes	V1-V3	Yes
SRS014578	Oral	Yes	V1-V3	Yes
SRS014728	Oral	Yes	V1-V3	Yes
SRS014744	Vaginal	Yes	V1-V3	Yes
SRS014787	Oral	Yes	V1-V3	Yes
SRS014801	Vaginal	Yes	V1-V3	Yes
SRS014855	Gut	Yes	V1-V3	Yes
SRS014888	Oral	Yes	V1-V3	Yes
SRS014890	Oral	Yes	V1-V3	Yes
SRS014894	Oral	Yes	V1-V3	Yes
SRS014979	Gut	Yes	V1-V3	Yes
SRS015038	Oral	Yes	V1-V3	Yes
SRS015040	Oral	Yes	V1-V3	Yes
SRS015044	Oral	Yes	V1-V3	Yes
SRS015054	Vaginal	Yes	V1-V3	Yes
SRS015154	Oral	Yes	V1-V3	Yes
SRS015158	Oral	Yes	V1-V3	Yes
SRS015168	Vaginal	Yes	V1-V3	Yes
SRS015209	Oral	Yes	V1-V3	Yes
SRS015215	Oral	Yes	V1-V3	Yes
SRS015217	Gut	Yes	V1-V3	Yes
SRS015225	Vaginal	Yes	V1-V3	Yes
SRS015264	Gut	Yes	V1-V3	Yes
SRS015272	Oral	Yes	V1-V3	Yes
SRS015274	Oral	Yes	V1-V3	Yes
SRS015278	Oral	Yes	V1-V3	Yes
SRS015369	Gut	Yes	V1-V3	Yes
SRS015374	Oral	Yes	V1-V3	Yes
SRS015378	Oral	Yes	V1-V3	Yes
SRS015481	Vaginal	Yes	V1-V3	Yes
SRS015484	Oral	Yes	V1-V3	Yes
SRS015486	Gut	Yes	V1-V3	Yes
SRS015540	Oral	Yes	V1-V3	Yes
SRS015579	Gut	Yes	V1-V3	Yes
SRS015587	Vaginal	Yes	V1-V3	Yes
SRS015590	Oral	Yes	V1-V3	Yes
SRS015592	Oral	Yes	V1-V3	Yes
SRS015596	Oral	Yes	V1-V3	Yes
SRS015644	Oral	Yes	V1-V3	Yes
SRS015646	Oral	Yes	V1-V3	Yes
SRS015650	Oral	Yes	V1-V3	Yes
SRS015686	Oral	Yes	V1-V3	Yes
SRS015688	Oral	Yes	V1-V3	Yes
SRS015692	Oral	Yes	V1-V3	Yes
SRS015694	Gut	Yes	V1-V3	Yes
SRS015702	Vaginal	Yes	V1-V3	Yes
SRS015745	Oral	Yes	V1-V3	Yes
SRS015755	Oral	Yes	V1-V3	Yes
SRS015794	Gut	Yes	V1-V3	Yes
SRS015797	Oral	Yes	V1-V3	Yes
SRS015799	Oral	Yes	V1-V3	Yes
SRS015803	Oral	Yes	V1-V3	Yes
SRS015890	Gut	Yes	V1-V3	Yes
SRS015893	Oral	Yes	V1-V3	Yes
SRS015895	Oral	Yes	V1-V3	Yes
SRS015899	Oral	Yes	V1-V3	Yes
SRS015941	Oral	Yes	V1-V3	Yes
SRS015985	Oral	Yes	V1-V3	Yes
SRS015989	Oral	Yes	V1-V3	Yes
SRS016037	Oral	Yes	V1-V3	Yes
SRS016039	Oral	Yes	V1-V3	Yes
SRS016043	Oral	Yes	V1-V3	Yes
SRS016086	Oral	Yes	V1-V3	Yes
SRS016092	Oral	Yes	V1-V3	Yes
SRS016133	Oral	Yes	V1-V3	Yes
SRS016139	Oral	Yes	V1-V3	Yes
SRS016191	Vaginal	Yes	V1-V3	Yes
SRS016196	Oral	Yes	V1-V3	Yes
SRS016200	Oral	Yes	V1-V3	Yes
SRS016297	Oral	Yes	V1-V3	Yes
SRS016815	Oral	Yes	V1-V3	Yes
SRS016969	Oral	Yes	V1-V3	Yes
SRS018535	Vaginal	Yes	V1-V3	Yes
SRS018541	Gut	Yes	V1-V3	Yes
SRS018569	Oral	Yes	V1-V3	Yes
SRS018573	Oral	Yes	V1-V3	Yes
SRS018656	Gut	Yes	V1-V3	Yes
SRS018665	Oral	Yes	V1-V3	Yes
SRS018969	Oral	Yes	V1-V3	Yes
SRS018971	Oral	Yes	V1-V3	Yes
SRS018975	Oral	Yes	V1-V3	Yes
SRS018984	Gut	Yes	V1-V3	Yes
SRS019219	Oral	Yes	V1-V3	Yes
SRS019221	Oral	Yes	V1-V3	Yes
SRS019225	Oral	Yes	V1-V3	Yes
SRS019872	Oral	Yes	V1-V3	Yes
SRS020571	Oral	Yes	V1-V3	Yes
SRS020622	Gut	Yes	V1-V3	Yes
SRS020628	Oral	Yes	V1-V3	Yes
SRS021528	Oral	Yes	V1-V3	Yes
SRS021897	Oral	Yes	V1-V3	Yes
SRS022464	Oral	Yes	V1-V3	Yes
SRS022725	Oral	Yes	V1-V3	Yes
SRS022980	Oral	Yes	V1-V3	Yes
SRS023829	Gut	Yes	V1-V3	Yes
SRS023835	Oral	Yes	V1-V3	Yes
SRS023837	Oral	Yes	V1-V3	Yes
SRS023841	Oral	Yes	V1-V3	Yes
SRS023850	Vaginal	Yes	V1-V3	Yes
SRS024492	Gut	Yes	V1-V3	Yes
SRS024498	Oral	Yes	V1-V3	Yes
SRS024500	Oral	Yes	V1-V3	Yes
SRS024504	Oral	Yes	V1-V3	Yes
SRS042131	Oral	Yes	V1-V3	Yes
SRS042284	Gut	Yes	V1-V3	Yes
SRS042457	Oral	Yes	V1-V3	Yes
SRS042625	Vaginal	Yes	V1-V3	Yes
SRS042691	Oral	Yes	V1-V3	Yes
SRS042910	Oral	Yes	V1-V3	Yes
SRS042984	Oral	Yes	V1-V3	Yes
SRS043663	Oral	Yes	V1-V3	Yes
SRS043676	Oral	Yes	V1-V3	Yes
SRS043729	Oral	Yes	V1-V3	Yes
SRS043755	Oral	Yes	V1-V3	Yes
SRS043768	Gut	Yes	V1-V3	Yes
SRS043803	Oral	Yes	V1-V3	Yes
SRS043841	Gut	Yes	V1-V3	Yes
SRS043942	Oral	Yes	V1-V3	Yes
SRS044535	Gut	Yes	V1-V3	Yes
SRS045049	Oral	Yes	V1-V3	Yes
SRS045127	Oral	Yes	V1-V3	Yes
SRS045313	Oral	Yes	V1-V3	Yes
SRS045588	Oral	Yes	V1-V3	Yes
SRS045645	Gut	Yes	V1-V3	Yes
SRS045713	Gut	Yes	V1-V3	Yes
SRS045715	Oral	Yes	V1-V3	Yes
SRS045763	Oral	Yes	V1-V3	Yes
SRS045826	Gut	Yes	V1-V3	Yes
SRS045978	Oral	Yes	V1-V3	Yes
SRS046034	Vaginal	Yes	V1-V3	Yes
SRS046496	Oral	Yes	V1-V3	Yes
SRS046502	Gut	Yes	V1-V3	Yes
SRS046595	Oral	Yes	V1-V3	Yes
SRS046623	Oral	Yes	V1-V3	Yes
SRS046712	Gut	Yes	V1-V3	Yes
SRS046717	Gut	Yes	V1-V3	Yes
SRS047014	Gut	Yes	V1-V3	Yes
SRS047044	Gut	Yes	V1-V3	Yes
SRS047100	Oral	Yes	V1-V3	Yes
SRS047433	Gut	Yes	V1-V3	Yes
SRS047824	Oral	Yes	V1-V3	Yes
SRS048060	Gut	Yes	V1-V3	Yes
SRS048317	Oral	Yes	V1-V3	Yes
SRS048536	Vaginal	Yes	V1-V3	Yes
SRS048620	Oral	Yes	V1-V3	Yes
SRS048791	Oral	Yes	V1-V3	Yes
SRS048981	Gut	Yes	V1-V3	Yes
SRS049147	Oral	Yes	V1-V3	Yes
SRS049237	Vaginal	Yes	V1-V3	Yes
SRS049268	Oral	Yes	V1-V3	Yes
SRS049318	Oral	Yes	V1-V3	Yes
SRS049340	Vaginal	Yes	V1-V3	Yes
SRS049448	Oral	Yes	V1-V3	Yes
SRS049773	Gut	Yes	V1-V3	Yes
SRS049896	Gut	Yes	V1-V3	Yes
SRS049900	Gut	Yes	V1-V3	Yes
SRS049995	Gut	Yes	V1-V3	Yes
SRS050184	Vaginal	Yes	V1-V3	Yes
SRS050299	Gut	Yes	V1-V3	Yes
SRS050709	Oral	Yes	V1-V3	Yes
SRS050925	Gut	Yes	V1-V3	Yes
SRS050941	Gut	Yes	V1-V3	Yes
SRS050974	Gut	Yes	V1-V3	Yes
SRS051116	Oral	Yes	V1-V3	Yes
SRS051228	Oral	Yes	V1-V3	Yes
SRS051378	Oral	Yes	V1-V3	Yes
SRS051548	Vaginal	Yes	V1-V3	Yes
SRS051791	Oral	Yes	V1-V3	Yes
SRS051882	Gut	Yes	V1-V3	Yes
SRS052061	Oral	Yes	V1-V3	Yes
SRS052570	Oral	Yes	V1-V3	Yes
SRS052620	Vaginal	Yes	V1-V3	Yes
SRS052668	Oral	Yes	V1-V3	Yes
SRS052756	Vaginal	Yes	V1-V3	Yes
SRS052876	Oral	Yes	V1-V3	Yes
SRS053630	Oral	Yes	V1-V3	Yes
SRS053741	Vaginal	Yes	V1-V3	Yes
SRS053854	Oral	Yes	V1-V3	Yes
SRS053917	Oral	Yes	V1-V3	Yes
SRS054079	Oral	Yes	V1-V3	Yes
SRS054776	Oral	Yes	V1-V3	Yes
SRS054905	Gut	Yes	V1-V3	Yes
SRS054956	Gut	Yes	V1-V3	Yes
SRS054962	Vaginal	Yes	V1-V3	Yes
SRS055017	Gut	Yes	V1-V3	Yes
SRS055118	Oral	Yes	V1-V3	Yes
SRS055298	Vaginal	Yes	V1-V3	Yes
SRS055378	Oral	Yes	V1-V3	Yes
SRS055966	Gut	Yes	V1-V3	Yes
SRS055982	Gut	Yes	V1-V3	Yes
SRS056113	Oral	Yes	V1-V3	Yes
SRS056327	Oral	Yes	V1-V3	Yes
SRS056519	Gut	Yes	V1-V3	Yes
SRS056537	Oral	Yes	V1-V3	Yes
SRS056695	Vaginal	Yes	V1-V3	Yes
SRS056896	Oral	Yes	V1-V3	Yes
SRS056951	Oral	Yes	V1-V3	Yes
SRS057022	Oral	Yes	V1-V3	Yes
SRS057355	Oral	Yes	V1-V3	Yes
SRS057478	Gut	Yes	V1-V3	Yes
SRS057717	Gut	Yes	V1-V3	Yes
SRS057931	Oral	Yes	V1-V3	Yes
SRS058075	Oral	Yes	V1-V3	Yes
SRS058723	Gut	Yes	V1-V3	Yes
SRS062512	Vaginal	Yes	V1-V3	Yes
SRS062545	Vaginal	Yes	V1-V3	Yes
SRS062668	Oral	Yes	V1-V3	Yes
SRS062752	Vaginal	Yes	V1-V3	Yes
SRS062761	Oral	Yes	V1-V3	Yes
SRS062878	Oral	Yes	V1-V3	Yes
SRS062906	Vaginal	Yes	V1-V3	Yes
SRS062931	Oral	Yes	V1-V3	Yes
SRS063040	Gut	Yes	V1-V3	Yes
SRS063127	Gut	Yes	V1-V3	Yes
SRS063193	Oral	Yes	V1-V3	Yes
SRS063215	Oral	Yes	V1-V3	Yes
SRS063246	Oral	Yes	V1-V3	Yes
SRS063288	Oral	Yes	V1-V3	Yes
SRS063351	Oral	Yes	V1-V3	Yes
SRS063370	Gut	Yes	V1-V3	Yes
SRS063413	Oral	Yes	V1-V3	Yes
SRS063478	Oral	Yes	V1-V3	Yes
SRS063485	Oral	Yes	V1-V3	Yes
SRS063621	Oral	Yes	V1-V3	Yes
SRS063672	Oral	Yes	V1-V3	Yes
SRS063678	Oral	Yes	V1-V3	Yes
SRS063929	Oral	Yes	V1-V3	Yes
SRS063999	Oral	Yes	V1-V3	Yes
SRS064014	Oral	Yes	V1-V3	Yes
SRS064022	Oral	Yes	V1-V3	Yes
SRS064219	Oral	Yes	V1-V3	Yes
SRS064225	Vaginal	Yes	V1-V3	Yes
SRS064232	Gut	Yes	V1-V3	Yes
SRS064376	Vaginal	Yes	V1-V3	Yes
SRS064382	Vaginal	Yes	V1-V3	Yes
SRS064393	Oral	Yes	V1-V3	Yes
SRS064423	Oral	Yes	V1-V3	Yes
SRS064482	Oral	Yes	V1-V3	Yes
SRS064568	Vaginal	Yes	V1-V3	Yes
SRS064645	Gut	Yes	V1-V3	Yes
SRS064704	Vaginal	Yes	V1-V3	Yes
SRS064774	Oral	Yes	V1-V3	Yes
SRS064973	Gut	Yes	V1-V3	Yes
SRS064996	Oral	Yes	V1-V3	Yes
SRS065099	Oral	Yes	V1-V3	Yes
SRS065133	Oral	Yes	V1-V3	Yes
SRS065306	Oral	Yes	V1-V3	Yes
SRS065335	Oral	Yes	V1-V3	Yes
SRS065397	Gut	Yes	V1-V3	Yes
SRS065431	Oral	Yes	V1-V3	Yes
SRS065518	Oral	Yes	V1-V3	Yes
SRS065542	Oral	Yes	V1-V3	Yes
SRS065547	Vaginal	Yes	V1-V3	Yes
SRS1041095	Gut	Yes	V1-V3	Yes
SRS1041116	Gut	Yes	V1-V3	Yes
SRS1041118	Gut	Yes	V1-V3	Yes
SRS1041119	Oral	Yes	V1-V3	Yes
SRS1041120	Oral	Yes	V1-V3	Yes
SRS1041121	Oral	Yes	V1-V3	Yes
SRS1041129	Gut	Yes	V1-V3	Yes
SRS1041130	Gut	Yes	V1-V3	Yes
SRS1041132	Gut	Yes	V1-V3	Yes
SRS1041137	Gut	Yes	V1-V3	Yes
SRS1041138	Gut	Yes	V1-V3	Yes
SRS1041139	Gut	Yes	V1-V3	Yes
SRS1041140	Gut	Yes	V1-V3	Yes
SRS1041141	Gut	Yes	V1-V3	Yes
SRS1041143	Gut	Yes	V1-V3	Yes
SRS1041144	Gut	Yes	V1-V3	Yes
SRS1041145	Gut	Yes	V1-V3	Yes
SRS1041146	Gut	Yes	V1-V3	Yes
SRS1041147	Gut	Yes	V1-V3	Yes
SRS971276	Gut	Yes	V1-V3	Yes

## Sheet: Table S3
Table S3. Detailed information of Dataset 3
SampleID	Bodysite	Amplicon	Amplicon region	WGS
SRS1041031	Gut	No	NA	Yes
SRS1041032	Gut	No	NA	Yes
SRS1041033	Gut	No	NA	Yes
SRS1041036	Gut	No	NA	Yes
SRS1041037	Gut	No	NA	Yes
SRS1041038	Gut	No	NA	Yes
SRS012273	Gut	No	NA	Yes
SRS1041039	Gut	No	NA	Yes
SRS1041090	Gut	No	NA	Yes
SRS1041091	Gut	No	NA	Yes
SRS1041092	Gut	No	NA	Yes
SRS011061	Gut	No	NA	Yes
SRS011084	Gut	No	NA	Yes
SRS011134	Gut	No	NA	Yes
SRS012849	Gut	No	NA	Yes
SRS012902	Gut	No	NA	Yes
SRS1041093	Gut	No	NA	Yes
SRS011239	Gut	No	NA	Yes
SRS1041094	Gut	No	NA	Yes
SRS012969	Gut	No	NA	Yes
SRS011271	Gut	No	NA	Yes
SRS011302	Gut	No	NA	Yes
SRS013098	Gut	No	NA	Yes
SRS013158	Gut	No	NA	Yes
SRS013215	Gut	No	NA	Yes
SRS013216	Gut	No	NA	Yes
SRS011405	Gut	No	NA	Yes
SRS1041095	Gut	No	NA	Yes
SRS1041112	Gut	No	NA	Yes
SRS011452	Gut	No	NA	Yes
SRS013382	Gut	No	NA	Yes
SRS013476	Gut	No	NA	Yes
SRS013521	Gut	No	NA	Yes
SRS1041113	Gut	No	NA	Yes
SRS1041116	Gut	No	NA	Yes
SRS011529	Gut	No	NA	Yes
SRS013638	Gut	No	NA	Yes
SRS013639	Gut	No	NA	Yes
SRS013687	Gut	No	NA	Yes
SRS1041118	Gut	No	NA	Yes
SRS013800	Gut	No	NA	Yes
SRS893252	Gut	No	NA	Yes
SRS1054691	Gut	No	NA	Yes
SRS013940	Gut	No	NA	Yes
SRS013951	Gut	No	NA	Yes
SRS013965	Gut	No	NA	Yes
SRS014235	Gut	No	NA	Yes
SRS014287	Gut	No	NA	Yes
SRS014313	Gut	No	NA	Yes
SRS014344	Gut	No	NA	Yes
SRS014391	Gut	No	NA	Yes
SRS014412	Gut	No	NA	Yes
SRS014459	Gut	No	NA	Yes
SRS014534	Gut	No	NA	Yes
SRS014613	Gut	No	NA	Yes
SRS014683	Gut	No	NA	Yes
SRS014736	Gut	No	NA	Yes
SRS014855	Gut	No	NA	Yes
SRS014923	Gut	No	NA	Yes
SRS014948	Gut	No	NA	Yes
SRS014979	Gut	No	NA	Yes
SRS014998	Gut	No	NA	Yes
SRS015065	Gut	No	NA	Yes
SRS015095	Gut	No	NA	Yes
SRS015133	Gut	No	NA	Yes
SRS015190	Gut	No	NA	Yes
SRS015217	Gut	No	NA	Yes
SRS015246	Gut	No	NA	Yes
SRS015264	Gut	No	NA	Yes
SRS015280	Gut	No	NA	Yes
SRS015369	Gut	No	NA	Yes
SRS015388	Gut	No	NA	Yes
SRS015431	Gut	No	NA	Yes
SRS015453	Gut	No	NA	Yes
SRS015486	Gut	No	NA	Yes
SRS015578	Gut	No	NA	Yes
SRS015579	Gut	No	NA	Yes
SRS015663	Gut	No	NA	Yes
SRS015694	Gut	No	NA	Yes
SRS015782	Gut	No	NA	Yes
SRS015794	Gut	No	NA	Yes
SRS015816	Gut	No	NA	Yes
SRS015854	Gut	No	NA	Yes
SRS015890	Gut	No	NA	Yes
SRS015912	Gut	No	NA	Yes
SRS015960	Gut	No	NA	Yes
SRS016018	Gut	No	NA	Yes
SRS016056	Gut	No	NA	Yes
SRS016095	Gut	No	NA	Yes
SRS016132	Gut	No	NA	Yes
SRS016203	Gut	No	NA	Yes
SRS016267	Gut	No	NA	Yes
SRS016335	Gut	No	NA	Yes
SRS016381	Gut	No	NA	Yes
SRS016437	Gut	No	NA	Yes
SRS016438	Gut	No	NA	Yes
SRS1041122	Gut	No	NA	Yes
SRS016495	Gut	No	NA	Yes
SRS1041124	Gut	No	NA	Yes
SRS016517	Gut	No	NA	Yes
SRS016629	Gut	No	NA	Yes
SRS016753	Gut	No	NA	Yes
SRS1041129	Gut	No	NA	Yes
SRS011586	Gut	No	NA	Yes
SRS016840	Gut	No	NA	Yes
SRS016897	Gut	No	NA	Yes
SRS016954	Gut	No	NA	Yes
SRS1041130	Gut	No	NA	Yes
SRS016989	Gut	No	NA	Yes
SRS016990	Gut	No	NA	Yes
SRS017103	Gut	No	NA	Yes
SRS1041132	Gut	No	NA	Yes
SRS017191	Gut	No	NA	Yes
SRS017247	Gut	No	NA	Yes
SRS017248	Gut	No	NA	Yes
SRS017307	Gut	No	NA	Yes
SRS017375	Gut	No	NA	Yes
SRS017433	Gut	No	NA	Yes
SRS017521	Gut	No	NA	Yes
SRS1041133	Gut	No	NA	Yes
SRS017622	Gut	No	NA	Yes
SRS017701	Gut	No	NA	Yes
SRS017745	Gut	No	NA	Yes
SRS017821	Gut	No	NA	Yes
SRS017859	Gut	No	NA	Yes
SRS017916	Gut	No	NA	Yes
SRS018049	Gut	No	NA	Yes
SRS018133	Gut	No	NA	Yes
SRS018313	Gut	No	NA	Yes
SRS018351	Gut	No	NA	Yes
SRS018427	Gut	No	NA	Yes
SRS018541	Gut	No	NA	Yes
SRS018575	Gut	No	NA	Yes
SRS018606	Gut	No	NA	Yes
SRS018623	Gut	No	NA	Yes
SRS018656	Gut	No	NA	Yes
SRS018732	Gut	No	NA	Yes
SRS018817	Gut	No	NA	Yes
SRS018836	Gut	No	NA	Yes
SRS018888	Gut	No	NA	Yes
SRS018936	Gut	No	NA	Yes
SRS018984	Gut	No	NA	Yes
SRS019014	Gut	No	NA	Yes
SRS019030	Gut	No	NA	Yes
SRS019062	Gut	No	NA	Yes
SRS019068	Gut	No	NA	Yes
SRS019090	Gut	No	NA	Yes
SRS019161	Gut	No	NA	Yes
SRS019178	Gut	No	NA	Yes
SRS019267	Gut	No	NA	Yes
SRS019286	Gut	No	NA	Yes
SRS019381	Gut	No	NA	Yes
SRS019397	Gut	No	NA	Yes
SRS019428	Gut	No	NA	Yes
SRS019445	Gut	No	NA	Yes
SRS019496	Gut	No	NA	Yes
SRS019582	Gut	No	NA	Yes
SRS019601	Gut	No	NA	Yes
SRS019638	Gut	No	NA	Yes
SRS019685	Gut	No	NA	Yes
SRS019693	Gut	No	NA	Yes
SRS019787	Gut	No	NA	Yes
SRS019808	Gut	No	NA	Yes
SRS019910	Gut	No	NA	Yes
SRS049959	Gut	No	NA	Yes
SRS050422	Gut	No	NA	Yes
SRS046717	Gut	No	NA	Yes
SRS045244	Gut	No	NA	Yes
SRS045713	Gut	No	NA	Yes
SRS047741	Gut	No	NA	Yes
SRS049773	Gut	No	NA	Yes
SRS053335	Gut	No	NA	Yes
SRS050752	Gut	No	NA	Yes
SRS056481	Gut	No	NA	Yes
SRS048164	Gut	No	NA	Yes
SRS048262	Gut	No	NA	Yes
SRS057049	Gut	No	NA	Yes
SRS055017	Gut	No	NA	Yes
SRS1041134	Gut	No	NA	Yes
SRS019968	Gut	No	NA	Yes
SRS1041136	Gut	No	NA	Yes
SRS1041137	Gut	No	NA	Yes
SRS1041138	Gut	No	NA	Yes
SRS020233	Gut	No	NA	Yes
SRS020271	Gut	No	NA	Yes
SRS020328	Gut	No	NA	Yes
SRS020394	Gut	No	NA	Yes
SRS020508	Gut	No	NA	Yes
SRS020622	Gut	No	NA	Yes
SRS020869	Gut	No	NA	Yes
SRS021153	Gut	No	NA	Yes
SRS021219	Gut	No	NA	Yes
SRS021484	Gut	No	NA	Yes
SRS1041139	Gut	No	NA	Yes
SRS971276	Gut	No	NA	Yes
SRS893383	Gut	No	NA	Yes
SRS1041140	Gut	No	NA	Yes
SRS021948	Gut	No	NA	Yes
SRS022071	Gut	No	NA	Yes
SRS022093	Gut	No	NA	Yes
SRS022137	Gut	No	NA	Yes
SRS886701	Gut	No	NA	Yes
SRS893366	Gut	No	NA	Yes
SRS971275	Gut	No	NA	Yes
SRS1041141	Gut	No	NA	Yes
SRS022524	Gut	No	NA	Yes
SRS022609	Gut	No	NA	Yes
SRS022713	Gut	No	NA	Yes
SRS1041142	Gut	No	NA	Yes
SRS1041143	Gut	No	NA	Yes
SRS1041144	Gut	No	NA	Yes
SRS1041145	Gut	No	NA	Yes
SRS023346	Gut	No	NA	Yes
SRS1041146	Gut	No	NA	Yes
SRS1041147	Gut	No	NA	Yes
SRS023526	Gut	No	NA	Yes
SRS023583	Gut	No	NA	Yes
SRS023715	Gut	No	NA	Yes
SRS023829	Gut	No	NA	Yes
SRS1041149	Gut	No	NA	Yes
SRS023914	Gut	No	NA	Yes
SRS023971	Gut	No	NA	Yes
SRS024009	Gut	No	NA	Yes
SRS024075	Gut	No	NA	Yes
SRS024076	Gut	No	NA	Yes
SRS024132	Gut	No	NA	Yes
SRS074586	Gut	No	NA	Yes
SRS1041157	Gut	No	NA	Yes
SRS024265	Gut	No	NA	Yes
SRS024331	Gut	No	NA	Yes
SRS024388	Gut	No	NA	Yes
SRS024435	Gut	No	NA	Yes
SRS024492	Gut	No	NA	Yes
SRS024549	Gut	No	NA	Yes
SRS024625	Gut	No	NA	Yes
SRS024663	Gut	No	NA	Yes
SRS049896	Gut	No	NA	Yes
SRS054869	Gut	No	NA	Yes
SRS045004	Gut	No	NA	Yes
SRS052027	Gut	No	NA	Yes
SRS058770	Gut	No	NA	Yes
SRS049995	Gut	No	NA	Yes
SRS048654	Gut	No	NA	Yes
SRS043667	Gut	No	NA	Yes
SRS058145	Gut	No	NA	Yes
SRS048981	Gut	No	NA	Yes
SRS050925	Gut	No	NA	Yes
SRS042690	Gut	No	NA	Yes
SRS051610	Gut	No	NA	Yes
SRS044535	Gut	No	NA	Yes
SRS056519	Gut	No	NA	Yes
SRS053587	Gut	No	NA	Yes
SRS043411	Gut	No	NA	Yes
SRS046810	Gut	No	NA	Yes
SRS043768	Gut	No	NA	Yes
SRS049446	Gut	No	NA	Yes
SRS058723	Gut	No	NA	Yes
SRS047069	Gut	No	NA	Yes
SRS056259	Gut	No	NA	Yes
SRS046068	Gut	No	NA	Yes
SRS051031	Gut	No	NA	Yes
SRS050998	Gut	No	NA	Yes
SRS047014	Gut	No	NA	Yes
SRS049164	Gut	No	NA	Yes
SRS045826	Gut	No	NA	Yes
SRS048060	Gut	No	NA	Yes
SRS042628	Gut	No	NA	Yes
SRS046502	Gut	No	NA	Yes
SRS050941	Gut	No	NA	Yes
SRS045195	Gut	No	NA	Yes
SRS047433	Gut	No	NA	Yes
SRS048870	Gut	No	NA	Yes
SRS054956	Gut	No	NA	Yes
SRS052697	Gut	No	NA	Yes
SRS049712	Gut	No	NA	Yes
SRS053398	Gut	No	NA	Yes
SRS055288	Gut	No	NA	Yes
SRS043001	Gut	No	NA	Yes
SRS042893	Gut	No	NA	Yes
SRS055966	Gut	No	NA	Yes
SRS043841	Gut	No	NA	Yes
SRS054590	Gut	No	NA	Yes
SRS046712	Gut	No	NA	Yes
SRS050299	Gut	No	NA	Yes
SRS042231	Gut	No	NA	Yes
SRS047044	Gut	No	NA	Yes
SRS044365	Gut	No	NA	Yes
SRS054905	Gut	No	NA	Yes
SRS051882	Gut	No	NA	Yes
SRS042967	Gut	No	NA	Yes
SRS042284	Gut	No	NA	Yes
SRS048307	Gut	No	NA	Yes
SRS050974	Gut	No	NA	Yes
SRS043701	Gut	No	NA	Yes
SRS049900	Gut	No	NA	Yes
SRS053214	Gut	No	NA	Yes
SRS053290	Gut	No	NA	Yes
SRS045528	Gut	No	NA	Yes
SRS054059	Gut	No	NA	Yes
SRS058268	Gut	No	NA	Yes
SRS055533	Gut	No	NA	Yes
SRS053573	Gut	No	NA	Yes
SRS052078	Gut	No	NA	Yes
SRS049402	Gut	No	NA	Yes
SRS054753	Gut	No	NA	Yes
SRS045739	Gut	No	NA	Yes
SRS045938	Gut	No	NA	Yes
SRS042966	Gut	No	NA	Yes
SRS050520	Gut	No	NA	Yes
SRS053649	Gut	No	NA	Yes
SRS058070	Gut	No	NA	Yes
SRS044973	Gut	No	NA	Yes
SRS050801	Gut	No	NA	Yes
SRS055982	Gut	No	NA	Yes
SRS042600	Gut	No	NA	Yes
SRS057478	Gut	No	NA	Yes
SRS054352	Gut	No	NA	Yes
SRS052576	Gut	No	NA	Yes
SRS056273	Gut	No	NA	Yes
SRS045936	Gut	No	NA	Yes
SRS050026	Gut	No	NA	Yes
SRS057480	Gut	No	NA	Yes
SRS053356	Gut	No	NA	Yes
SRS046369	Gut	No	NA	Yes
SRS057717	Gut	No	NA	Yes
SRS053087	Gut	No	NA	Yes
SRS062701	Gut	No	NA	Yes
SRS045645	Gut	No	NA	Yes
SRS063040	Gut	No	NA	Yes
SRS064645	Gut	No	NA	Yes
SRS065176	Gut	No	NA	Yes
SRS063489	Gut	No	NA	Yes
SRS062716	Gut	No	NA	Yes
SRS063518	Gut	No	NA	Yes
SRS064662	Gut	No	NA	Yes
SRS063190	Gut	No	NA	Yes
SRS064973	Gut	No	NA	Yes
SRS063928	Gut	No	NA	Yes
SRS063813	Gut	No	NA	Yes
SRS074670	Gut	No	NA	Yes
SRS074964	Gut	No	NA	Yes
SRS075021	Gut	No	NA	Yes
SRS075078	Gut	No	NA	Yes
SRS075341	Gut	No	NA	Yes
SRS075398	Gut	No	NA	Yes
SRS075399	Gut	No	NA	Yes
SRS062654	Gut	No	NA	Yes
SRS064757	Gut	No	NA	Yes
SRS062427	Gut	No	NA	Yes
SRS075716	Gut	No	NA	Yes
SRS075773	Gut	No	NA	Yes
SRS075821	Gut	No	NA	Yes
SRS075878	Gut	No	NA	Yes
SRS075963	Gut	No	NA	Yes
SRS075984	Gut	No	NA	Yes
SRS063370	Gut	No	NA	Yes
SRS065504	Gut	No	NA	Yes
SRS064276	Gut	No	NA	Yes
SRS063127	Gut	No	NA	Yes
SRS065397	Gut	No	NA	Yes
SRS064557	Gut	No	NA	Yes
SRS063985	Gut	No	NA	Yes
SRS064232	Gut	No	NA	Yes
SRS076756	Gut	No	NA	Yes
SRS076804	Gut	No	NA	Yes
SRS076876	Gut	No	NA	Yes
SRS076929	Gut	No	NA	Yes
SRS076976	Gut	No	NA	Yes
SRS077024	Gut	No	NA	Yes
SRS077086	Gut	No	NA	Yes
SRS077117	Gut	No	NA	Yes
SRS077127	Gut	No	NA	Yes
SRS077194	Gut	No	NA	Yes
SRS077231	Gut	No	NA	Yes
SRS077294	Gut	No	NA	Yes
SRS077323	Gut	No	NA	Yes
SRS077335	Gut	No	NA	Yes
SRS077364	Gut	No	NA	Yes
SRS077392	Gut	No	NA	Yes
SRS077454	Gut	No	NA	Yes
SRS077502	Gut	No	NA	Yes
SRS077533	Gut	No	NA	Yes
SRS077552	Gut	No	NA	Yes
SRS077589	Gut	No	NA	Yes
SRS077641	Gut	No	NA	Yes
SRS097889	Gut	No	NA	Yes
SRS097920	Gut	No	NA	Yes
SRS097958	Gut	No	NA	Yes
SRS098061	Gut	No	NA	Yes
SRS098073	Gut	No	NA	Yes
SRS893256	Gut	No	NA	Yes
SRS1054716	Gut	No	NA	Yes
SRS893292	Gut	No	NA	Yes
SRS893259	Gut	No	NA	Yes
SRS098514	Gut	No	NA	Yes
SRS098571	Gut	No	NA	Yes
SRS098644	Gut	No	NA	Yes
SRS098655	Gut	No	NA	Yes
SRS098717	Gut	No	NA	Yes
SRS098748	Gut	No	NA	Yes
SRS098827	Gut	No	NA	Yes
SRS098881	Gut	No	NA	Yes
SRS077730	Gut	No	NA	Yes
SRS077731	Gut	No	NA	Yes
SRS077753	Gut	No	NA	Yes
SRS077849	Gut	No	NA	Yes
SRS077991	Gut	No	NA	Yes
SRS078176	Gut	No	NA	Yes
SRS078177	Gut	No	NA	Yes
SRS078242	Gut	No	NA	Yes
SRS078419	Gut	No	NA	Yes
SRS078665	Gut	No	NA	Yes
SRS1041164	Gut	No	NA	Yes
SRS100021	Gut	No	NA	Yes
SRS100907	Gut	No	NA	Yes
SRS893231	Gut	No	NA	Yes
SRS101268	Gut	No	NA	Yes
SRS1054928	Gut	No	NA	Yes
SRS101376	Gut	No	NA	Yes
SRS1054929	Gut	No	NA	Yes
SRS101433	Gut	No	NA	Yes
SRS893009	Gut	No	NA	Yes
SRS1055022	Gut	No	NA	Yes
SRS893170	Gut	No	NA	Yes
SRS1055034	Gut	No	NA	Yes
SRS893382	Gut	No	NA	Yes
SRS140492	Gut	No	NA	Yes
SRS1055038	Gut	No	NA	Yes
SRS140513	Gut	No	NA	Yes
SRS140645	Gut	No	NA	Yes
SRS893230	Gut	No	NA	Yes
SRS893172	Gut	No	NA	Yes
SRS1055043	Gut	No	NA	Yes
SRS893378	Gut	No	NA	Yes
SRS1055049	Gut	No	NA	Yes
SRS103987	Gut	No	NA	Yes
SRS893327	Gut	No	NA	Yes
SRS104036	Gut	No	NA	Yes
SRS104084	Gut	No	NA	Yes
SRS104197	Gut	No	NA	Yes
SRS893285	Gut	No	NA	Yes
SRS104311	Gut	No	NA	Yes
SRS104327	Gut	No	NA	Yes
SRS104400	Gut	No	NA	Yes
SRS893279	Gut	No	NA	Yes
SRS104485	Gut	No	NA	Yes
SRS104636	Gut	No	NA	Yes
SRS104693	Gut	No	NA	Yes
SRS1055056	Gut	No	NA	Yes
SRS893373	Gut	No	NA	Yes
SRS104912	Gut	No	NA	Yes
SRS104975	Gut	No	NA	Yes
SRS105082	Gut	No	NA	Yes
SRS105153	Gut	No	NA	Yes
SRS142503	Gut	No	NA	Yes
SRS142542	Gut	No	NA	Yes
SRS142599	Gut	No	NA	Yes
SRS142618	Gut	No	NA	Yes
SRS142712	Gut	No	NA	Yes
SRS893295	Gut	No	NA	Yes
SRS142781	Gut	No	NA	Yes
SRS142890	Gut	No	NA	Yes
SRS142921	Gut	No	NA	Yes
SRS142923	Gut	No	NA	Yes
SRS142980	Gut	No	NA	Yes
SRS143070	Gut	No	NA	Yes
SRS143085	Gut	No	NA	Yes
SRS143148	Gut	No	NA	Yes
SRS143181	Gut	No	NA	Yes
SRS143342	Gut	No	NA	Yes
SRS143372	Gut	No	NA	Yes
SRS143417	Gut	No	NA	Yes
SRS143466	Gut	No	NA	Yes
SRS143523	Gut	No	NA	Yes
SRS143598	Gut	No	NA	Yes
SRS893253	Gut	No	NA	Yes
SRS143722	Gut	No	NA	Yes
SRS143780	Gut	No	NA	Yes
SRS143876	Gut	No	NA	Yes
SRS143895	Gut	No	NA	Yes
SRS893342	Gut	No	NA	Yes
SRS143991	Gut	No	NA	Yes
SRS144007	Gut	No	NA	Yes
SRS893270	Gut	No	NA	Yes
SRS144135	Gut	No	NA	Yes
SRS144183	Gut	No	NA	Yes
SRS1055067	Gut	No	NA	Yes
SRS144297	Gut	No	NA	Yes
SRS144362	Gut	No	NA	Yes
SRS144393	Gut	No	NA	Yes
SRS144506	Gut	No	NA	Yes
SRS144537	Gut	No	NA	Yes
SRS144603	Gut	No	NA	Yes
SRS144714	Gut	No	NA	Yes
SRS144753	Gut	No	NA	Yes
SRS1055069	Gut	No	NA	Yes
SRS145308	Gut	No	NA	Yes
SRS1055076	Gut	No	NA	Yes
SRS145497	Gut	No	NA	Yes
SRS893380	Gut	No	NA	Yes
SRS1055083	Gut	No	NA	Yes
SRS893369	Gut	No	NA	Yes
SRS893187	Gut	No	NA	Yes
SRS146764	Gut	No	NA	Yes
SRS146812	Gut	No	NA	Yes
SRS146813	Gut	No	NA	Yes
SRS146832	Gut	No	NA	Yes
SRS146888	Gut	No	NA	Yes
SRS147022	Gut	No	NA	Yes
SRS147039	Gut	No	NA	Yes
SRS147088	Gut	No	NA	Yes
SRS147139	Gut	No	NA	Yes
SRS147271	Gut	No	NA	Yes
SRS147272	Gut	No	NA	Yes
SRS147346	Gut	No	NA	Yes
SRS147377	Gut	No	NA	Yes
SRS147425	Gut	No	NA	Yes
SRS147445	Gut	No	NA	Yes
SRS147557	Gut	No	NA	Yes
SRS147614	Gut	No	NA	Yes
SRS147652	Gut	No	NA	Yes
SRS147653	Gut	No	NA	Yes
SRS147766	Gut	No	NA	Yes
SRS1055095	Gut	No	NA	Yes
SRS893288	Gut	No	NA	Yes
SRS147919	Gut	No	NA	Yes
SRS147977	Gut	No	NA	Yes
SRS893358	Gut	No	NA	Yes
SRS148091	Gut	No	NA	Yes
SRS148159	Gut	No	NA	Yes
SRS148196	Gut	No	NA	Yes
SRS148215	Gut	No	NA	Yes
SRS148253	Gut	No	NA	Yes
SRS148319	Gut	No	NA	Yes
SRS148424	Gut	No	NA	Yes
SRS148461	Gut	No	NA	Yes
SRS148511	Gut	No	NA	Yes
SRS1055099	Gut	No	NA	Yes
SRS893300	Gut	No	NA	Yes
SRS148721	Gut	No	NA	Yes
SRS148784	Gut	No	NA	Yes
SRS148817	Gut	No	NA	Yes
SRS148874	Gut	No	NA	Yes
SRS148970	Gut	No	NA	Yes
SRS893341	Gut	No	NA	Yes
SRS149075	Gut	No	NA	Yes
SRS149181	Gut	No	NA	Yes
SRS149244	Gut	No	NA	Yes
SRS149325	Gut	No	NA	Yes
SRS892882	Gut	No	NA	Yes
SRS149784	Gut	No	NA	Yes
SRS149879	Gut	No	NA	Yes
SRS150029	Gut	No	NA	Yes
SRS012281	Oral	No	NA	Yes
SRS011090	Oral	No	NA	Yes
SRS011144	Oral	No	NA	Yes
SRS012918	Oral	No	NA	Yes
SRS011247	Oral	No	NA	Yes
SRS012985	Oral	No	NA	Yes
SRS011310	Oral	No	NA	Yes
SRS013239	Oral	No	NA	Yes
SRS013506	Oral	No	NA	Yes
SRS1041115	Oral	No	NA	Yes
SRS013711	Oral	No	NA	Yes
SRS1041120	Oral	No	NA	Yes
SRS013825	Oral	No	NA	Yes
SRS013881	Oral	No	NA	Yes
SRS013945	Oral	No	NA	Yes
SRS014126	Oral	No	NA	Yes
SRS014472	Oral	No	NA	Yes
SRS014530	Oral	No	NA	Yes
SRS014575	Oral	No	NA	Yes
SRS014686	Oral	No	NA	Yes
SRS014787	Oral	No	NA	Yes
SRS014890	Oral	No	NA	Yes
SRS015040	Oral	No	NA	Yes
SRS015059	Oral	No	NA	Yes
SRS015120	Oral	No	NA	Yes
SRS015154	Oral	No	NA	Yes
SRS015274	Oral	No	NA	Yes
SRS015374	Oral	No	NA	Yes
SRS015436	Oral	No	NA	Yes
SRS015540	Oral	No	NA	Yes
SRS015592	Oral	No	NA	Yes
SRS015646	Oral	No	NA	Yes
SRS015688	Oral	No	NA	Yes
SRS015745	Oral	No	NA	Yes
SRS015799	Oral	No	NA	Yes
SRS015895	Oral	No	NA	Yes
SRS015921	Oral	No	NA	Yes
SRS015985	Oral	No	NA	Yes
SRS016039	Oral	No	NA	Yes
SRS016063	Oral	No	NA	Yes
SRS016196	Oral	No	NA	Yes
SRS016297	Oral	No	NA	Yes
SRS016322	Oral	No	NA	Yes
SRS016349	Oral	No	NA	Yes
SRS016503	Oral	No	NA	Yes
SRS016533	Oral	No	NA	Yes
SRS1041123	Oral	No	NA	Yes
SRS016600	Oral	No	NA	Yes
SRS016653	Oral	No	NA	Yes
SRS016742	Oral	No	NA	Yes
SRS017013	Oral	No	NA	Yes
SRS017080	Oral	No	NA	Yes
SRS017127	Oral	No	NA	Yes
SRS017215	Oral	No	NA	Yes
SRS017326	Oral	No	NA	Yes
SRS017383	Oral	No	NA	Yes
SRS017441	Oral	No	NA	Yes
SRS017537	Oral	No	NA	Yes
SRS017630	Oral	No	NA	Yes
SRS017687	Oral	No	NA	Yes
SRS017753	Oral	No	NA	Yes
SRS017810	Oral	No	NA	Yes
SRS018149	Oral	No	NA	Yes
SRS018329	Oral	No	NA	Yes
SRS018359	Oral	No	NA	Yes
SRS018569	Oral	No	NA	Yes
SRS018594	Oral	No	NA	Yes
SRS018612	Oral	No	NA	Yes
SRS018661	Oral	No	NA	Yes
SRS018683	Oral	No	NA	Yes
SRS018742	Oral	No	NA	Yes
SRS018774	Oral	No	NA	Yes
SRS018794	Oral	No	NA	Yes
SRS018822	Oral	No	NA	Yes
SRS018925	Oral	No	NA	Yes
SRS018971	Oral	No	NA	Yes
SRS019024	Oral	No	NA	Yes
SRS019073	Oral	No	NA	Yes
SRS019124	Oral	No	NA	Yes
SRS019172	Oral	No	NA	Yes
SRS019221	Oral	No	NA	Yes
SRS019272	Oral	No	NA	Yes
SRS019329	Oral	No	NA	Yes
SRS019352	Oral	No	NA	Yes
SRS019391	Oral	No	NA	Yes
SRS019439	Oral	No	NA	Yes
SRS019490	Oral	No	NA	Yes
SRS019587	Oral	No	NA	Yes
SRS019698	Oral	No	NA	Yes
SRS019794	Oral	No	NA	Yes
SRS019872	Oral	No	NA	Yes
SRS050628	Oral	No	NA	Yes
SRS045049	Oral	No	NA	Yes
SRS050071	Oral	No	NA	Yes
SRS048620	Oral	No	NA	Yes
SRS058186	Oral	No	NA	Yes
SRS044001	Oral	No	NA	Yes
SRS045254	Oral	No	NA	Yes
SRS049289	Oral	No	NA	Yes
SRS019976	Oral	No	NA	Yes
SRS020222	Oral	No	NA	Yes
SRS020336	Oral	No	NA	Yes
SRS020402	Oral	No	NA	Yes
SRS020858	Oral	No	NA	Yes
SRS021473	Oral	No	NA	Yes
SRS021986	Oral	No	NA	Yes
SRS022079	Oral	No	NA	Yes
SRS022145	Oral	No	NA	Yes
SRS022532	Oral	No	NA	Yes
SRS022625	Oral	No	NA	Yes
SRS022721	Oral	No	NA	Yes
SRS023534	Oral	No	NA	Yes
SRS023591	Oral	No	NA	Yes
SRS023837	Oral	No	NA	Yes
SRS1041151	Oral	No	NA	Yes
SRS023930	Oral	No	NA	Yes
SRS023987	Oral	No	NA	Yes
SRS024017	Oral	No	NA	Yes
SRS024140	Oral	No	NA	Yes
SRS024281	Oral	No	NA	Yes
SRS024347	Oral	No	NA	Yes
SRS024377	Oral	No	NA	Yes
SRS024470	Oral	No	NA	Yes
SRS024500	Oral	No	NA	Yes
SRS024557	Oral	No	NA	Yes
SRS043646	Oral	No	NA	Yes
SRS046686	Oral	No	NA	Yes
SRS054569	Oral	No	NA	Yes
SRS058075	Oral	No	NA	Yes
SRS043803	Oral	No	NA	Yes
SRS045978	Oral	No	NA	Yes
SRS057931	Oral	No	NA	Yes
SRS043676	Oral	No	NA	Yes
SRS049283	Oral	No	NA	Yes
SRS058105	Oral	No	NA	Yes
SRS050783	Oral	No	NA	Yes
SRS055118	Oral	No	NA	Yes
SRS045262	Oral	No	NA	Yes
SRS043807	Oral	No	NA	Yes
SRS043239	Oral	No	NA	Yes
SRS050007	Oral	No	NA	Yes
SRS056042	Oral	No	NA	Yes
SRS042691	Oral	No	NA	Yes
SRS050029	Oral	No	NA	Yes
SRS054776	Oral	No	NA	Yes
SRS057389	Oral	No	NA	Yes
SRS056892	Oral	No	NA	Yes
SRS052874	Oral	No	NA	Yes
SRS042457	Oral	No	NA	Yes
SRS056157	Oral	No	NA	Yes
SRS054018	Oral	No	NA	Yes
SRS056461	Oral	No	NA	Yes
SRS051786	Oral	No	NA	Yes
SRS049988	Oral	No	NA	Yes
SRS042409	Oral	No	NA	Yes
SRS045638	Oral	No	NA	Yes
SRS051116	Oral	No	NA	Yes
SRS052668	Oral	No	NA	Yes
SRS044472	Oral	No	NA	Yes
SRS050905	Oral	No	NA	Yes
SRS057022	Oral	No	NA	Yes
SRS046623	Oral	No	NA	Yes
SRS065431	Oral	No	NA	Yes
SRS065133	Oral	No	NA	Yes
SRS063486	Oral	No	NA	Yes
SRS074678	Oral	No	NA	Yes
SRS074972	Oral	No	NA	Yes
SRS075086	Oral	No	NA	Yes
SRS075349	Oral	No	NA	Yes
SRS075406	Oral	No	NA	Yes
SRS075437	Oral	No	NA	Yes
SRS064393	Oral	No	NA	Yes
SRS063801	Oral	No	NA	Yes
SRS063287	Oral	No	NA	Yes
SRS075767	Oral	No	NA	Yes
SRS075815	Oral	No	NA	Yes
SRS075872	Oral	No	NA	Yes
SRS075927	Oral	No	NA	Yes
SRS075950	Oral	No	NA	Yes
SRS075989	Oral	No	NA	Yes
SRS063678	Oral	No	NA	Yes
SRS063272	Oral	No	NA	Yes
SRS064234	Oral	No	NA	Yes
SRS063478	Oral	No	NA	Yes
SRS063413	Oral	No	NA	Yes
SRS064996	Oral	No	NA	Yes
SRS063492	Oral	No	NA	Yes
SRS064809	Oral	No	NA	Yes
SRS063858	Oral	No	NA	Yes
SRS064617	Oral	No	NA	Yes
SRS076766	Oral	No	NA	Yes
SRS076817	Oral	No	NA	Yes
SRS076870	Oral	No	NA	Yes
SRS077018	Oral	No	NA	Yes
SRS077075	Oral	No	NA	Yes
SRS077095	Oral	No	NA	Yes
SRS077187	Oral	No	NA	Yes
SRS077241	Oral	No	NA	Yes
SRS077283	Oral	No	NA	Yes
SRS077303	Oral	No	NA	Yes
SRS077329	Oral	No	NA	Yes
SRS077386	Oral	No	NA	Yes
SRS077443	Oral	No	NA	Yes
SRS077491	Oral	No	NA	Yes
SRS077545	Oral	No	NA	Yes
SRS077571	Oral	No	NA	Yes
SRS077635	Oral	No	NA	Yes
SRS097866	Oral	No	NA	Yes
SRS097898	Oral	No	NA	Yes
SRS097914	Oral	No	NA	Yes
SRS097968	Oral	No	NA	Yes
SRS098049	Oral	No	NA	Yes
SRS098067	Oral	No	NA	Yes
SRS893257	Oral	No	NA	Yes
SRS893284	Oral	No	NA	Yes
SRS893255	Oral	No	NA	Yes
SRS893297	Oral	No	NA	Yes
SRS893276	Oral	No	NA	Yes
SRS098502	Oral	No	NA	Yes
SRS098535	Oral	No	NA	Yes
SRS098616	Oral	No	NA	Yes
SRS098706	Oral	No	NA	Yes
SRS098820	Oral	No	NA	Yes
SRS098869	Oral	No	NA	Yes
SRS077738	Oral	No	NA	Yes
SRS077767	Oral	No	NA	Yes
SRS077857	Oral	No	NA	Yes
SRS077918	Oral	No	NA	Yes
SRS077999	Oral	No	NA	Yes
SRS078215	Oral	No	NA	Yes
SRS078250	Oral	No	NA	Yes
SRS078427	Oral	No	NA	Yes
SRS893362	Oral	No	NA	Yes
SRS078673	Oral	No	NA	Yes
SRS078775	Oral	No	NA	Yes
SRS1041161	Oral	No	NA	Yes
SRS1041169	Oral	No	NA	Yes
SRS100029	Oral	No	NA	Yes
SRS1041182	Oral	No	NA	Yes
SRS101384	Oral	No	NA	Yes
SRS1055018	Oral	No	NA	Yes
SRS101441	Oral	No	NA	Yes
SRS893368	Oral	No	NA	Yes
SRS1055025	Oral	No	NA	Yes
SRS1055030	Oral	No	NA	Yes
SRS1055036	Oral	No	NA	Yes
SRS102810	Oral	No	NA	Yes
SRS1055040	Oral	No	NA	Yes
SRS140653	Oral	No	NA	Yes
SRS893174	Oral	No	NA	Yes
SRS1055047	Oral	No	NA	Yes
SRS893323	Oral	No	NA	Yes
SRS103943	Oral	No	NA	Yes
SRS103974	Oral	No	NA	Yes
SRS104041	Oral	No	NA	Yes
SRS104089	Oral	No	NA	Yes
SRS104169	Oral	No	NA	Yes
SRS104259	Oral	No	NA	Yes
SRS104282	Oral	No	NA	Yes
SRS104316	Oral	No	NA	Yes
SRS104388	Oral	No	NA	Yes
SRS1055054	Oral	No	NA	Yes
SRS104478	Oral	No	NA	Yes
SRS893349	Oral	No	NA	Yes
SRS104649	Oral	No	NA	Yes
SRS104706	Oral	No	NA	Yes
SRS1055060	Oral	No	NA	Yes
SRS893354	Oral	No	NA	Yes
SRS104964	Oral	No	NA	Yes
SRS105070	Oral	No	NA	Yes
SRS105091	Oral	No	NA	Yes
SRS105117	Oral	No	NA	Yes
SRS105140	Oral	No	NA	Yes
SRS142531	Oral	No	NA	Yes
SRS142547	Oral	No	NA	Yes
SRS142660	Oral	No	NA	Yes
SRS893301	Oral	No	NA	Yes
SRS142791	Oral	No	NA	Yes
SRS142879	Oral	No	NA	Yes
SRS142936	Oral	No	NA	Yes
SRS142968	Oral	No	NA	Yes
SRS143039	Oral	No	NA	Yes
SRS143090	Oral	No	NA	Yes
SRS143137	Oral	No	NA	Yes
SRS143233	Oral	No	NA	Yes
SRS143290	Oral	No	NA	Yes
SRS143356	Oral	No	NA	Yes
SRS143427	Oral	No	NA	Yes
SRS143452	Oral	No	NA	Yes
SRS143509	Oral	No	NA	Yes
SRS143608	Oral	No	NA	Yes
SRS1055061	Oral	No	NA	Yes
SRS143680	Oral	No	NA	Yes
SRS143728	Oral	No	NA	Yes
SRS143751	Oral	No	NA	Yes
SRS893336	Oral	No	NA	Yes
SRS143832	Oral	No	NA	Yes
SRS143851	Oral	No	NA	Yes
SRS143881	Oral	No	NA	Yes
SRS893337	Oral	No	NA	Yes
SRS143996	Oral	No	NA	Yes
SRS144017	Oral	No	NA	Yes
SRS893273	Oral	No	NA	Yes
SRS144092	Oral	No	NA	Yes
SRS144113	Oral	No	NA	Yes
SRS144140	Oral	No	NA	Yes
SRS144196	Oral	No	NA	Yes
SRS1055064	Oral	No	NA	Yes
SRS144302	Oral	No	NA	Yes
SRS144372	Oral	No	NA	Yes
SRS144398	Oral	No	NA	Yes
SRS886691	Oral	No	NA	Yes
SRS144494	Oral	No	NA	Yes
SRS144515	Oral	No	NA	Yes
SRS144542	Oral	No	NA	Yes
SRS144589	Oral	No	NA	Yes
SRS144646	Oral	No	NA	Yes
SRS144669	Oral	No	NA	Yes
SRS144703	Oral	No	NA	Yes
SRS144761	Oral	No	NA	Yes
SRS1055072	Oral	No	NA	Yes
SRS1055080	Oral	No	NA	Yes
SRS145505	Oral	No	NA	Yes
SRS893381	Oral	No	NA	Yes
SRS1055085	Oral	No	NA	Yes
SRS1055090	Oral	No	NA	Yes
SRS893233	Oral	No	NA	Yes
SRS146769	Oral	No	NA	Yes
SRS146826	Oral	No	NA	Yes
SRS146874	Oral	No	NA	Yes
SRS146979	Oral	No	NA	Yes
SRS146999	Oral	No	NA	Yes
SRS147049	Oral	No	NA	Yes
SRS147076	Oral	No	NA	Yes
SRS147122	Oral	No	NA	Yes
SRS147144	Oral	No	NA	Yes
SRS147180	Oral	No	NA	Yes
SRS147228	Oral	No	NA	Yes
SRS147334	Oral	No	NA	Yes
SRS147355	Oral	No	NA	Yes
SRS147438	Oral	No	NA	Yes
SRS147714	Oral	No	NA	Yes
SRS893277	Oral	No	NA	Yes
SRS893278	Oral	No	NA	Yes
SRS147933	Oral	No	NA	Yes
SRS893360	Oral	No	NA	Yes
SRS148096	Oral	No	NA	Yes
SRS148152	Oral	No	NA	Yes
SRS148258	Oral	No	NA	Yes
SRS148363	Oral	No	NA	Yes
SRS148516	Oral	No	NA	Yes
SRS1055100	Oral	No	NA	Yes
SRS893330	Oral	No	NA	Yes
SRS148726	Oral	No	NA	Yes
SRS148773	Oral	No	NA	Yes
SRS148822	Oral	No	NA	Yes
SRS148879	Oral	No	NA	Yes
SRS148975	Oral	No	NA	Yes
SRS893334	Oral	No	NA	Yes
SRS149137	Oral	No	NA	Yes
SRS149186	Oral	No	NA	Yes
SRS149282	Oral	No	NA	Yes
SRS149330	Oral	No	NA	Yes
SRS893286	Oral	No	NA	Yes
SRS149488	Oral	No	NA	Yes
SRS149581	Oral	No	NA	Yes
SRS149722	Oral	No	NA	Yes
SRS149770	Oral	No	NA	Yes
SRS149938	Oral	No	NA	Yes
SRS150034	Oral	No	NA	Yes
SRS062878	Oral	No	NA	Yes
SRS013946	Oral	No	NA	Yes
SRS014473	Oral	No	NA	Yes
SRS014687	Oral	No	NA	Yes
SRS015060	Oral	No	NA	Yes
SRS019025	Oral	No	NA	Yes
SRS019125	Oral	No	NA	Yes
SRS075953	Oral	No	NA	Yes
SRS063823	Oral	No	NA	Yes
SRS064197	Oral	No	NA	Yes
SRS097867	Oral	No	NA	Yes
SRS098618	Oral	No	NA	Yes
SRS104285	Oral	No	NA	Yes
SRS143214	Oral	No	NA	Yes
SRS143729	Oral	No	NA	Yes
SRS144116	Oral	No	NA	Yes
SRS144374	Oral	No	NA	Yes
SRS148202	Oral	No	NA	Yes
SRS013947	Oral	No	NA	Yes
SRS014474	Oral	No	NA	Yes
SRS015061	Oral	No	NA	Yes
SRS019026	Oral	No	NA	Yes
SRS019126	Oral	No	NA	Yes
SRS063621	Oral	No	NA	Yes
SRS065306	Oral	No	NA	Yes
SRS064482	Oral	No	NA	Yes
SRS063351	Oral	No	NA	Yes
SRS064022	Oral	No	NA	Yes
SRS064831	Oral	No	NA	Yes
SRS077308	Oral	No	NA	Yes
SRS098620	Oral	No	NA	Yes
SRS104287	Oral	No	NA	Yes
SRS142973	Oral	No	NA	Yes
SRS143062	Oral	No	NA	Yes
SRS143210	Oral	No	NA	Yes
SRS143537	Oral	No	NA	Yes
SRS143756	Oral	No	NA	Yes
SRS144376	Oral	No	NA	Yes
SRS144424	Oral	No	NA	Yes
SRS144674	Oral	No	NA	Yes
SRS146746	Oral	No	NA	Yes
SRS147149	Oral	No	NA	Yes
SRS148284	Oral	No	NA	Yes
SRS013942	Oral	No	NA	Yes
SRS014468	Oral	No	NA	Yes
SRS014692	Oral	No	NA	Yes
SRS019120	Oral	No	NA	Yes
SRS065518	Oral	No	NA	Yes
SRS104275	Oral	No	NA	Yes
SRS147126	Oral	No	NA	Yes
SRS013950	Oral	No	NA	Yes
SRS014107	Oral	No	NA	Yes
SRS014477	Oral	No	NA	Yes
SRS014691	Oral	No	NA	Yes
SRS015064	Oral	No	NA	Yes
SRS019029	Oral	No	NA	Yes
SRS019129	Oral	No	NA	Yes
SRS063672	Oral	No	NA	Yes
SRS075961	Oral	No	NA	Yes
SRS063215	Oral	No	NA	Yes
SRS064466	Oral	No	NA	Yes
SRS062418	Oral	No	NA	Yes
SRS077312	Oral	No	NA	Yes
SRS097871	Oral	No	NA	Yes
SRS098626	Oral	No	NA	Yes
SRS104521	Oral	No	NA	Yes
SRS143036	Oral	No	NA	Yes
SRS143068	Oral	No	NA	Yes
SRS143218	Oral	No	NA	Yes
SRS143762	Oral	No	NA	Yes
SRS144124	Oral	No	NA	Yes
SRS144382	Oral	No	NA	Yes
SRS148157	Oral	No	NA	Yes
SRS148290	Oral	No	NA	Yes
SRS012285	Oral	No	NA	Yes
SRS011098	Oral	No	NA	Yes
SRS011126	Oral	No	NA	Yes
SRS011152	Oral	No	NA	Yes
SRS012922	Oral	No	NA	Yes
SRS011255	Oral	No	NA	Yes
SRS012989	Oral	No	NA	Yes
SRS011343	Oral	No	NA	Yes
SRS013170	Oral	No	NA	Yes
SRS013252	Oral	No	NA	Yes
SRS013533	Oral	No	NA	Yes
SRS1041117	Oral	No	NA	Yes
SRS013663	Oral	No	NA	Yes
SRS013723	Oral	No	NA	Yes
SRS1041121	Oral	No	NA	Yes
SRS013836	Oral	No	NA	Yes
SRS013938	Oral	No	NA	Yes
SRS013949	Oral	No	NA	Yes
SRS014402	Oral	No	NA	Yes
SRS014476	Oral	No	NA	Yes
SRS014524	Oral	No	NA	Yes
SRS014578	Oral	No	NA	Yes
SRS014690	Oral	No	NA	Yes
SRS014894	Oral	No	NA	Yes
SRS014941	Oral	No	NA	Yes
SRS015044	Oral	No	NA	Yes
SRS015063	Oral	No	NA	Yes
SRS015128	Oral	No	NA	Yes
SRS015158	Oral	No	NA	Yes
SRS015215	Oral	No	NA	Yes
SRS015278	Oral	No	NA	Yes
SRS015308	Oral	No	NA	Yes
SRS015378	Oral	No	NA	Yes
SRS015440	Oral	No	NA	Yes
SRS015470	Oral	No	NA	Yes
SRS015574	Oral	No	NA	Yes
SRS015596	Oral	No	NA	Yes
SRS015650	Oral	No	NA	Yes
SRS015692	Oral	No	NA	Yes
SRS015755	Oral	No	NA	Yes
SRS015803	Oral	No	NA	Yes
SRS015899	Oral	No	NA	Yes
SRS015989	Oral	No	NA	Yes
SRS016043	Oral	No	NA	Yes
SRS016071	Oral	No	NA	Yes
SRS016092	Oral	No	NA	Yes
SRS016139	Oral	No	NA	Yes
SRS016200	Oral	No	NA	Yes
SRS016331	Oral	No	NA	Yes
SRS016360	Oral	No	NA	Yes
SRS016393	Oral	No	NA	Yes
SRS016474	Oral	No	NA	Yes
SRS016541	Oral	No	NA	Yes
SRS016575	Oral	No	NA	Yes
SRS016665	Oral	No	NA	Yes
SRS016746	Oral	No	NA	Yes
SRS016876	Oral	No	NA	Yes
SRS017025	Oral	No	NA	Yes
SRS017139	Oral	No	NA	Yes
SRS017227	Oral	No	NA	Yes
SRS017304	Oral	No	NA	Yes
SRS017445	Oral	No	NA	Yes
SRS017511	Oral	No	NA	Yes
SRS017634	Oral	No	NA	Yes
SRS017757	Oral	No	NA	Yes
SRS017788	Oral	No	NA	Yes
SRS017814	Oral	No	NA	Yes
SRS018061	Oral	No	NA	Yes
SRS018157	Oral	No	NA	Yes
SRS018337	Oral	No	NA	Yes
SRS018394	Oral	No	NA	Yes
SRS018479	Oral	No	NA	Yes
SRS018513	Oral	No	NA	Yes
SRS018573	Oral	No	NA	Yes
SRS018602	Oral	No	NA	Yes
SRS018616	Oral	No	NA	Yes
SRS018665	Oral	No	NA	Yes
SRS018691	Oral	No	NA	Yes
SRS018750	Oral	No	NA	Yes
SRS018826	Oral	No	NA	Yes
SRS018929	Oral	No	NA	Yes
SRS018975	Oral	No	NA	Yes
SRS019028	Oral	No	NA	Yes
SRS019077	Oral	No	NA	Yes
SRS019128	Oral	No	NA	Yes
SRS019176	Oral	No	NA	Yes
SRS019225	Oral	No	NA	Yes
SRS019276	Oral	No	NA	Yes
SRS019333	Oral	No	NA	Yes
SRS019360	Oral	No	NA	Yes
SRS019387	Oral	No	NA	Yes
SRS019443	Oral	No	NA	Yes
SRS019494	Oral	No	NA	Yes
SRS019591	Oral	No	NA	Yes
SRS019798	Oral	No	NA	Yes
SRS019906	Oral	No	NA	Yes
SRS058808	Oral	No	NA	Yes
SRS043755	Oral	No	NA	Yes
SRS056537	Oral	No	NA	Yes
SRS053630	Oral	No	NA	Yes
SRS054995	Oral	No	NA	Yes
SRS054653	Oral	No	NA	Yes
SRS051244	Oral	No	NA	Yes
SRS052095	Oral	No	NA	Yes
SRS019980	Oral	No	NA	Yes
SRS020226	Oral	No	NA	Yes
SRS020283	Oral	No	NA	Yes
SRS020340	Oral	No	NA	Yes
SRS020406	Oral	No	NA	Yes
SRS020862	Oral	No	NA	Yes
SRS021477	Oral	No	NA	Yes
SRS021960	Oral	No	NA	Yes
SRS022083	Oral	No	NA	Yes
SRS022149	Oral	No	NA	Yes
SRS022281	Oral	No	NA	Yes
SRS022536	Oral	No	NA	Yes
SRS022602	Oral	No	NA	Yes
SRS022725	Oral	No	NA	Yes
SRS022883	Oral	No	NA	Yes
SRS022980	Oral	No	NA	Yes
SRS023358	Oral	No	NA	Yes
SRS023538	Oral	No	NA	Yes
SRS023595	Oral	No	NA	Yes
SRS023841	Oral	No	NA	Yes
SRS1041153	Oral	No	NA	Yes
SRS023938	Oral	No	NA	Yes
SRS023964	Oral	No	NA	Yes
SRS024021	Oral	No	NA	Yes
SRS024087	Oral	No	NA	Yes
SRS024119	Oral	No	NA	Yes
SRS024144	Oral	No	NA	Yes
SRS074598	Oral	No	NA	Yes
SRS024289	Oral	No	NA	Yes
SRS024355	Oral	No	NA	Yes
SRS024381	Oral	No	NA	Yes
SRS024447	Oral	No	NA	Yes
SRS024504	Oral	No	NA	Yes
SRS024561	Oral	No	NA	Yes
SRS024649	Oral	No	NA	Yes
SRS052061	Oral	No	NA	Yes
SRS058053	Oral	No	NA	Yes
SRS054430	Oral	No	NA	Yes
SRS047634	Oral	No	NA	Yes
SRS057886	Oral	No	NA	Yes
SRS043729	Oral	No	NA	Yes
SRS047126	Oral	No	NA	Yes
SRS055378	Oral	No	NA	Yes
SRS056113	Oral	No	NA	Yes
SRS045197	Oral	No	NA	Yes
SRS043018	Oral	No	NA	Yes
SRS051228	Oral	No	NA	Yes
SRS051378	Oral	No	NA	Yes
SRS056447	Oral	No	NA	Yes
SRS055450	Oral	No	NA	Yes
SRS042307	Oral	No	NA	Yes
SRS047265	Oral	No	NA	Yes
SRS056090	Oral	No	NA	Yes
SRS057490	Oral	No	NA	Yes
SRS045763	Oral	No	NA	Yes
SRS052876	Oral	No	NA	Yes
SRS051941	Oral	No	NA	Yes
SRS054196	Oral	No	NA	Yes
SRS055401	Oral	No	NA	Yes
SRS043083	Oral	No	NA	Yes
SRS044366	Oral	No	NA	Yes
SRS043867	Oral	No	NA	Yes
SRS045588	Oral	No	NA	Yes
SRS052604	Oral	No	NA	Yes
SRS056951	Oral	No	NA	Yes
SRS043772	Oral	No	NA	Yes
SRS049392	Oral	No	NA	Yes
SRS053584	Oral	No	NA	Yes
SRS053895	Oral	No	NA	Yes
SRS051930	Oral	No	NA	Yes
SRS047100	Oral	No	NA	Yes
SRS057619	Oral	No	NA	Yes
SRS047113	Oral	No	NA	Yes
SRS045313	Oral	No	NA	Yes
SRS047590	Oral	No	NA	Yes
SRS050799	Oral	No	NA	Yes
SRS044230	Oral	No	NA	Yes
SRS044448	Oral	No	NA	Yes
SRS058730	Oral	No	NA	Yes
SRS042984	Oral	No	NA	Yes
SRS053917	Oral	No	NA	Yes
SRS058261	Oral	No	NA	Yes
SRS045015	Oral	No	NA	Yes
SRS049318	Oral	No	NA	Yes
SRS049268	Oral	No	NA	Yes
SRS065099	Oral	No	NA	Yes
SRS064219	Oral	No	NA	Yes
SRS063485	Oral	No	NA	Yes
SRS064260	Oral	No	NA	Yes
SRS074682	Oral	No	NA	Yes
SRS074976	Oral	No	NA	Yes
SRS075033	Oral	No	NA	Yes
SRS075090	Oral	No	NA	Yes
SRS075353	Oral	No	NA	Yes
SRS075410	Oral	No	NA	Yes
SRS075445	Oral	No	NA	Yes
SRS062931	Oral	No	NA	Yes
SRS065542	Oral	No	NA	Yes
SRS075771	Oral	No	NA	Yes
SRS075819	Oral	No	NA	Yes
SRS075876	Oral	No	NA	Yes
SRS075959	Oral	No	NA	Yes
SRS075993	Oral	No	NA	Yes
SRS064449	Oral	No	NA	Yes
SRS064158	Oral	No	NA	Yes
SRS063999	Oral	No	NA	Yes
SRS063246	Oral	No	NA	Yes
SRS065310	Oral	No	NA	Yes
SRS063603	Oral	No	NA	Yes
SRS064937	Oral	No	NA	Yes
SRS076770	Oral	No	NA	Yes
SRS076821	Oral	No	NA	Yes
SRS076874	Oral	No	NA	Yes
SRS076926	Oral	No	NA	Yes
SRS077022	Oral	No	NA	Yes
SRS077104	Oral	No	NA	Yes
SRS077245	Oral	No	NA	Yes
SRS079308	Oral	No	NA	Yes
SRS077390	Oral	No	NA	Yes
SRS077447	Oral	No	NA	Yes
SRS077520	Oral	No	NA	Yes
SRS077549	Oral	No	NA	Yes
SRS077639	Oral	No	NA	Yes
SRS097907	Oral	No	NA	Yes
SRS097918	Oral	No	NA	Yes
SRS097972	Oral	No	NA	Yes
SRS098057	Oral	No	NA	Yes
SRS098071	Oral	No	NA	Yes
SRS1054853	Oral	No	NA	Yes
SRS893283	Oral	No	NA	Yes
SRS893280	Oral	No	NA	Yes
SRS098482	Oral	No	NA	Yes
SRS098567	Oral	No	NA	Yes
SRS098624	Oral	No	NA	Yes
SRS098735	Oral	No	NA	Yes
SRS893318	Oral	No	NA	Yes
SRS098824	Oral	No	NA	Yes
SRS098860	Oral	No	NA	Yes
SRS077861	Oral	No	NA	Yes
SRS077922	Oral	No	NA	Yes
SRS078003	Oral	No	NA	Yes
SRS078223	Oral	No	NA	Yes
SRS078431	Oral	No	NA	Yes
SRS078677	Oral	No	NA	Yes
SRS078738	Oral	No	NA	Yes
SRS1041173	Oral	No	NA	Yes
SRS100033	Oral	No	NA	Yes
SRS1041183	Oral	No	NA	Yes
SRS101280	Oral	No	NA	Yes
SRS101388	Oral	No	NA	Yes
SRS1055020	Oral	No	NA	Yes
SRS101445	Oral	No	NA	Yes
SRS893374	Oral	No	NA	Yes
SRS1055026	Oral	No	NA	Yes
SRS1055033	Oral	No	NA	Yes
SRS1055037	Oral	No	NA	Yes
SRS102814	Oral	No	NA	Yes
SRS1055042	Oral	No	NA	Yes
SRS893229	Oral	No	NA	Yes
SRS1055048	Oral	No	NA	Yes
SRS893385	Oral	No	NA	Yes
SRS893333	Oral	No	NA	Yes
SRS103983	Oral	No	NA	Yes
SRS104045	Oral	No	NA	Yes
SRS104093	Oral	No	NA	Yes
SRS104177	Oral	No	NA	Yes
SRS893299	Oral	No	NA	Yes
SRS104291	Oral	No	NA	Yes
SRS104320	Oral	No	NA	Yes
SRS104368	Oral	No	NA	Yes
SRS1055055	Oral	No	NA	Yes
SRS104519	Oral	No	NA	Yes
SRS104539	Oral	No	NA	Yes
SRS893355	Oral	No	NA	Yes
SRS104653	Oral	No	NA	Yes
SRS104711	Oral	No	NA	Yes
SRS893325	Oral	No	NA	Yes
SRS104842	Oral	No	NA	Yes
SRS104921	Oral	No	NA	Yes
SRS104968	Oral	No	NA	Yes
SRS105074	Oral	No	NA	Yes
SRS105100	Oral	No	NA	Yes
SRS105121	Oral	No	NA	Yes
SRS105148	Oral	No	NA	Yes
SRS142483	Oral	No	NA	Yes
SRS142551	Oral	No	NA	Yes
SRS142608	Oral	No	NA	Yes
SRS142664	Oral	No	NA	Yes
SRS893298	Oral	No	NA	Yes
SRS142883	Oral	No	NA	Yes
SRS142907	Oral	No	NA	Yes
SRS143094	Oral	No	NA	Yes
SRS143141	Oral	No	NA	Yes
SRS143216	Oral	No	NA	Yes
SRS143360	Oral	No	NA	Yes
SRS143616	Oral	No	NA	Yes
SRS893258	Oral	No	NA	Yes
SRS143684	Oral	No	NA	Yes
SRS143732	Oral	No	NA	Yes
SRS143759	Oral	No	NA	Yes
SRS893338	Oral	No	NA	Yes
SRS143872	Oral	No	NA	Yes
SRS143885	Oral	No	NA	Yes
SRS893339	Oral	No	NA	Yes
SRS144000	Oral	No	NA	Yes
SRS144026	Oral	No	NA	Yes
SRS144096	Oral	No	NA	Yes
SRS144121	Oral	No	NA	Yes
SRS144144	Oral	No	NA	Yes
SRS144237	Oral	No	NA	Yes
SRS1055065	Oral	No	NA	Yes
SRS144306	Oral	No	NA	Yes
SRS144380	Oral	No	NA	Yes
SRS144402	Oral	No	NA	Yes
SRS144427	Oral	No	NA	Yes
SRS893335	Oral	No	NA	Yes
SRS144546	Oral	No	NA	Yes
SRS144621	Oral	No	NA	Yes
SRS144707	Oral	No	NA	Yes
SRS144765	Oral	No	NA	Yes
SRS1055073	Oral	No	NA	Yes
SRS145509	Oral	No	NA	Yes
SRS893376	Oral	No	NA	Yes
SRS1055086	Oral	No	NA	Yes
SRS1055091	Oral	No	NA	Yes
SRS893232	Oral	No	NA	Yes
SRS146750	Oral	No	NA	Yes
SRS146773	Oral	No	NA	Yes
SRS146797	Oral	No	NA	Yes
SRS146830	Oral	No	NA	Yes
SRS146866	Oral	No	NA	Yes
SRS146878	Oral	No	NA	Yes
SRS147057	Oral	No	NA	Yes
SRS147106	Oral	No	NA	Yes
SRS147128	Oral	No	NA	Yes
SRS147184	Oral	No	NA	Yes
SRS147281	Oral	No	NA	Yes
SRS147338	Oral	No	NA	Yes
SRS147386	Oral	No	NA	Yes
SRS147442	Oral	No	NA	Yes
SRS147547	Oral	No	NA	Yes
SRS147670	Oral	No	NA	Yes
SRS147718	Oral	No	NA	Yes
SRS147745	Oral	No	NA	Yes
SRS1055098	Oral	No	NA	Yes
SRS893282	Oral	No	NA	Yes
SRS147871	Oral	No	NA	Yes
SRS147937	Oral	No	NA	Yes
SRS148193	Oral	No	NA	Yes
SRS148205	Oral	No	NA	Yes
SRS148262	Oral	No	NA	Yes
SRS148287	Oral	No	NA	Yes
SRS148367	Oral	No	NA	Yes
SRS148414	Oral	No	NA	Yes
SRS148472	Oral	No	NA	Yes
SRS148520	Oral	No	NA	Yes
SRS893328	Oral	No	NA	Yes
SRS148730	Oral	No	NA	Yes
SRS148777	Oral	No	NA	Yes
SRS148826	Oral	No	NA	Yes
SRS148979	Oral	No	NA	Yes
SRS893361	Oral	No	NA	Yes
SRS149084	Oral	No	NA	Yes
SRS149190	Oral	No	NA	Yes
SRS149237	Oral	No	NA	Yes
SRS149286	Oral	No	NA	Yes
SRS149334	Oral	No	NA	Yes
SRS893347	Oral	No	NA	Yes
SRS893281	Oral	No	NA	Yes
SRS149492	Oral	No	NA	Yes
SRS149585	Oral	No	NA	Yes
SRS149647	Oral	No	NA	Yes
SRS149696	Oral	No	NA	Yes
SRS149973	Oral	No	NA	Yes
SRS013948	Oral	No	NA	Yes
SRS014475	Oral	No	NA	Yes
SRS014689	Oral	No	NA	Yes
SRS015062	Oral	No	NA	Yes
SRS019027	Oral	No	NA	Yes
SRS019127	Oral	No	NA	Yes
SRS075957	Oral	No	NA	Yes
SRS062668	Oral	No	NA	Yes
SRS065335	Oral	No	NA	Yes
SRS063929	Oral	No	NA	Yes
SRS065720	Oral	No	NA	Yes
SRS063140	Oral	No	NA	Yes
SRS097905	Oral	No	NA	Yes
SRS142975	Oral	No	NA	Yes
SRS143032	Oral	No	NA	Yes
SRS144378	Oral	No	NA	Yes
SRS144649	Oral	No	NA	Yes
SRS147151	Oral	No	NA	Yes
SRS012279	Oral	No	NA	Yes
SRS011086	Oral	No	NA	Yes
SRS011115	Oral	No	NA	Yes
SRS011140	Oral	No	NA	Yes
SRS012916	Oral	No	NA	Yes
SRS011243	Oral	No	NA	Yes
SRS012983	Oral	No	NA	Yes
SRS011306	Oral	No	NA	Yes
SRS013164	Oral	No	NA	Yes
SRS013234	Oral	No	NA	Yes
SRS013502	Oral	No	NA	Yes
SRS1041114	Oral	No	NA	Yes
SRS013651	Oral	No	NA	Yes
SRS013705	Oral	No	NA	Yes
SRS1041119	Oral	No	NA	Yes
SRS013818	Oral	No	NA	Yes
SRS013879	Oral	No	NA	Yes
SRS013927	Oral	No	NA	Yes
SRS014124	Oral	No	NA	Yes
SRS014127	Oral	No	NA	Yes
SRS014271	Oral	No	NA	Yes
SRS014404	Oral	No	NA	Yes
SRS014470	Oral	No	NA	Yes
SRS014528	Oral	No	NA	Yes
SRS014573	Oral	No	NA	Yes
SRS014684	Oral	No	NA	Yes
SRS014728	Oral	No	NA	Yes
SRS014888	Oral	No	NA	Yes
SRS014935	Oral	No	NA	Yes
SRS015038	Oral	No	NA	Yes
SRS015057	Oral	No	NA	Yes
SRS015116	Oral	No	NA	Yes
SRS015174	Oral	No	NA	Yes
SRS015209	Oral	No	NA	Yes
SRS015272	Oral	No	NA	Yes
SRS015296	Oral	No	NA	Yes
SRS015395	Oral	No	NA	Yes
SRS015434	Oral	No	NA	Yes
SRS015484	Oral	No	NA	Yes
SRS015590	Oral	No	NA	Yes
SRS015644	Oral	No	NA	Yes
SRS015686	Oral	No	NA	Yes
SRS015762	Oral	No	NA	Yes
SRS015797	Oral	No	NA	Yes
SRS015893	Oral	No	NA	Yes
SRS015941	Oral	No	NA	Yes
SRS016002	Oral	No	NA	Yes
SRS016037	Oral	No	NA	Yes
SRS016059	Oral	No	NA	Yes
SRS016086	Oral	No	NA	Yes
SRS016133	Oral	No	NA	Yes
SRS016225	Oral	No	NA	Yes
SRS016319	Oral	No	NA	Yes
SRS016342	Oral	No	NA	Yes
SRS016456	Oral	No	NA	Yes
SRS016501	Oral	No	NA	Yes
SRS016529	Oral	No	NA	Yes
SRS971277	Oral	No	NA	Yes
SRS016569	Oral	No	NA	Yes
SRS016647	Oral	No	NA	Yes
SRS016740	Oral	No	NA	Yes
SRS016815	Oral	No	NA	Yes
SRS016858	Oral	No	NA	Yes
SRS016969	Oral	No	NA	Yes
SRS017007	Oral	No	NA	Yes
SRS017076	Oral	No	NA	Yes
SRS017120	Oral	No	NA	Yes
SRS017209	Oral	No	NA	Yes
SRS017279	Oral	No	NA	Yes
SRS017324	Oral	No	NA	Yes
SRS017381	Oral	No	NA	Yes
SRS017439	Oral	No	NA	Yes
SRS017533	Oral	No	NA	Yes
SRS017713	Oral	No	NA	Yes
SRS017751	Oral	No	NA	Yes
SRS017808	Oral	No	NA	Yes
SRS018055	Oral	No	NA	Yes
SRS018145	Oral	No	NA	Yes
SRS018300	Oral	No	NA	Yes
SRS018357	Oral	No	NA	Yes
SRS018439	Oral	No	NA	Yes
SRS018473	Oral	No	NA	Yes
SRS018501	Oral	No	NA	Yes
SRS018591	Oral	No	NA	Yes
SRS018610	Oral	No	NA	Yes
SRS018679	Oral	No	NA	Yes
SRS018739	Oral	No	NA	Yes
SRS018791	Oral	No	NA	Yes
SRS018820	Oral	No	NA	Yes
SRS018875	Oral	No	NA	Yes
SRS018923	Oral	No	NA	Yes
SRS018969	Oral	No	NA	Yes
SRS019022	Oral	No	NA	Yes
SRS019045	Oral	No	NA	Yes
SRS019071	Oral	No	NA	Yes
SRS019122	Oral	No	NA	Yes
SRS019170	Oral	No	NA	Yes
SRS019219	Oral	No	NA	Yes
SRS019270	Oral	No	NA	Yes
SRS019327	Oral	No	NA	Yes
SRS019348	Oral	No	NA	Yes
SRS019389	Oral	No	NA	Yes
SRS019488	Oral	No	NA	Yes
SRS019607	Oral	No	NA	Yes
SRS019696	Oral	No	NA	Yes
SRS019792	Oral	No	NA	Yes
SRS019894	Oral	No	NA	Yes
SRS049389	Oral	No	NA	Yes
SRS047219	Oral	No	NA	Yes
SRS056896	Oral	No	NA	Yes
SRS054079	Oral	No	NA	Yes
SRS042643	Oral	No	NA	Yes
SRS048317	Oral	No	NA	Yes
SRS053854	Oral	No	NA	Yes
SRS043275	Oral	No	NA	Yes
SRS056323	Oral	No	NA	Yes
SRS057539	Oral	No	NA	Yes
SRS042589	Oral	No	NA	Yes
SRS019974	Oral	No	NA	Yes
SRS020220	Oral	No	NA	Yes
SRS020277	Oral	No	NA	Yes
SRS020334	Oral	No	NA	Yes
SRS020400	Oral	No	NA	Yes
SRS020540	Oral	No	NA	Yes
SRS020571	Oral	No	NA	Yes
SRS020628	Oral	No	NA	Yes
SRS020856	Oral	No	NA	Yes
SRS021496	Oral	No	NA	Yes
SRS021528	Oral	No	NA	Yes
SRS021897	Oral	No	NA	Yes
SRS021954	Oral	No	NA	Yes
SRS022077	Oral	No	NA	Yes
SRS022143	Oral	No	NA	Yes
SRS022464	Oral	No	NA	Yes
SRS022530	Oral	No	NA	Yes
SRS022621	Oral	No	NA	Yes
SRS023352	Oral	No	NA	Yes
SRS023557	Oral	No	NA	Yes
SRS023617	Oral	No	NA	Yes
SRS023835	Oral	No	NA	Yes
SRS1041150	Oral	No	NA	Yes
SRS023926	Oral	No	NA	Yes
SRS023958	Oral	No	NA	Yes
SRS024015	Oral	No	NA	Yes
SRS024081	Oral	No	NA	Yes
SRS024107	Oral	No	NA	Yes
SRS024138	Oral	No	NA	Yes
SRS074592	Oral	No	NA	Yes
SRS024277	Oral	No	NA	Yes
SRS024318	Oral	No	NA	Yes
SRS024375	Oral	No	NA	Yes
SRS024441	Oral	No	NA	Yes
SRS024498	Oral	No	NA	Yes
SRS024580	Oral	No	NA	Yes
SRS024637	Oral	No	NA	Yes
SRS055426	Oral	No	NA	Yes
SRS055495	Oral	No	NA	Yes
SRS057692	Oral	No	NA	Yes
SRS058693	Oral	No	NA	Yes
SRS049147	Oral	No	NA	Yes
SRS049448	Oral	No	NA	Yes
SRS045602	Oral	No	NA	Yes
SRS057355	Oral	No	NA	Yes
SRS051791	Oral	No	NA	Yes
SRS044082	Oral	No	NA	Yes
SRS047210	Oral	No	NA	Yes
SRS043461	Oral	No	NA	Yes
SRS056327	Oral	No	NA	Yes
SRS042910	Oral	No	NA	Yes
SRS047290	Oral	No	NA	Yes
SRS048411	Oral	No	NA	Yes
SRS057244	Oral	No	NA	Yes
SRS042131	Oral	No	NA	Yes
SRS046496	Oral	No	NA	Yes
SRS058336	Oral	No	NA	Yes
SRS046595	Oral	No	NA	Yes
SRS047824	Oral	No	NA	Yes
SRS054687	Oral	No	NA	Yes
SRS057791	Oral	No	NA	Yes
SRS053583	Oral	No	NA	Yes
SRS050244	Oral	No	NA	Yes
SRS051060	Oral	No	NA	Yes
SRS044373	Oral	No	NA	Yes
SRS048744	Oral	No	NA	Yes
SRS050709	Oral	No	NA	Yes
SRS052227	Oral	No	NA	Yes
SRS052570	Oral	No	NA	Yes
SRS044486	Oral	No	NA	Yes
SRS057205	Oral	No	NA	Yes
SRS043494	Oral	No	NA	Yes
SRS056622	Oral	No	NA	Yes
SRS053603	Oral	No	NA	Yes
SRS043942	Oral	No	NA	Yes
SRS050669	Oral	No	NA	Yes
SRS043663	Oral	No	NA	Yes
SRS049253	Oral	No	NA	Yes
SRS057124	Oral	No	NA	Yes
SRS054807	Oral	No	NA	Yes
SRS048893	Oral	No	NA	Yes
SRS055177	Oral	No	NA	Yes
SRS048791	Oral	No	NA	Yes
SRS893371	Oral	No	NA	Yes
SRS052518	Oral	No	NA	Yes
SRS054976	Oral	No	NA	Yes
SRS045715	Oral	No	NA	Yes
SRS045127	Oral	No	NA	Yes
SRS1041159	Oral	No	NA	Yes
SRS064014	Oral	No	NA	Yes
SRS063288	Oral	No	NA	Yes
SRS062761	Oral	No	NA	Yes
SRS065091	Oral	No	NA	Yes
SRS074676	Oral	No	NA	Yes
SRS074970	Oral	No	NA	Yes
SRS075084	Oral	No	NA	Yes
SRS075347	Oral	No	NA	Yes
SRS075404	Oral	No	NA	Yes
SRS075433	Oral	No	NA	Yes
SRS062714	Oral	No	NA	Yes
SRS062544	Oral	No	NA	Yes
SRS075765	Oral	No	NA	Yes
SRS075813	Oral	No	NA	Yes
SRS075870	Oral	No	NA	Yes
SRS075947	Oral	No	NA	Yes
SRS075987	Oral	No	NA	Yes
SRS064774	Oral	No	NA	Yes
SRS063871	Oral	No	NA	Yes
SRS063193	Oral	No	NA	Yes
SRS062540	Oral	No	NA	Yes
SRS064423	Oral	No	NA	Yes
SRS065278	Oral	No	NA	Yes
SRS063373	Oral	No	NA	Yes
SRS065299	Oral	No	NA	Yes
SRS076764	Oral	No	NA	Yes
SRS076815	Oral	No	NA	Yes
SRS076868	Oral	No	NA	Yes
SRS076951	Oral	No	NA	Yes
SRS077016	Oral	No	NA	Yes
SRS077092	Oral	No	NA	Yes
SRS077216	Oral	No	NA	Yes
SRS077239	Oral	No	NA	Yes
SRS077300	Oral	No	NA	Yes
SRS077327	Oral	No	NA	Yes
SRS077384	Oral	No	NA	Yes
SRS077441	Oral	No	NA	Yes
SRS077508	Oral	No	NA	Yes
SRS077568	Oral	No	NA	Yes
SRS077633	Oral	No	NA	Yes
SRS097895	Oral	No	NA	Yes
SRS097912	Oral	No	NA	Yes
SRS097966	Oral	No	NA	Yes
SRS098045	Oral	No	NA	Yes
SRS098065	Oral	No	NA	Yes
SRS1054712	Oral	No	NA	Yes
SRS893260	Oral	No	NA	Yes
SRS893291	Oral	No	NA	Yes
SRS1054881	Oral	No	NA	Yes
SRS098498	Oral	No	NA	Yes
SRS098612	Oral	No	NA	Yes
SRS098704	Oral	No	NA	Yes
SRS098818	Oral	No	NA	Yes
SRS098848	Oral	No	NA	Yes
SRS098867	Oral	No	NA	Yes
SRS098886	Oral	No	NA	Yes
SRS077736	Oral	No	NA	Yes
SRS077763	Oral	No	NA	Yes
SRS077855	Oral	No	NA	Yes
SRS077916	Oral	No	NA	Yes
SRS077997	Oral	No	NA	Yes
SRS078182	Oral	No	NA	Yes
SRS078211	Oral	No	NA	Yes
SRS078248	Oral	No	NA	Yes
SRS078425	Oral	No	NA	Yes
SRS078671	Oral	No	NA	Yes
SRS078733	Oral	No	NA	Yes
SRS1041170	Oral	No	NA	Yes
SRS100027	Oral	No	NA	Yes
SRS1041181	Oral	No	NA	Yes
SRS101382	Oral	No	NA	Yes
SRS1054934	Oral	No	NA	Yes
SRS101439	Oral	No	NA	Yes
SRS893377	Oral	No	NA	Yes
SRS1055023	Oral	No	NA	Yes
SRS1055028	Oral	No	NA	Yes
SRS893175	Oral	No	NA	Yes
SRS1055035	Oral	No	NA	Yes
SRS102808	Oral	No	NA	Yes
SRS1055039	Oral	No	NA	Yes
SRS140651	Oral	No	NA	Yes
SRS893173	Oral	No	NA	Yes
SRS1055046	Oral	No	NA	Yes
SRS893363	Oral	No	NA	Yes
SRS893324	Oral	No	NA	Yes
SRS103971	Oral	No	NA	Yes
SRS104039	Oral	No	NA	Yes
SRS104087	Oral	No	NA	Yes
SRS104165	Oral	No	NA	Yes
SRS893289	Oral	No	NA	Yes
SRS104279	Oral	No	NA	Yes
SRS104314	Oral	No	NA	Yes
SRS104384	Oral	No	NA	Yes
SRS893272	Oral	No	NA	Yes
SRS104476	Oral	No	NA	Yes
SRS893352	Oral	No	NA	Yes
SRS104647	Oral	No	NA	Yes
SRS104704	Oral	No	NA	Yes
SRS1055059	Oral	No	NA	Yes
SRS104830	Oral	No	NA	Yes
SRS893353	Oral	No	NA	Yes
SRS104915	Oral	No	NA	Yes
SRS104962	Oral	No	NA	Yes
SRS105068	Oral	No	NA	Yes
SRS105087	Oral	No	NA	Yes
SRS105115	Oral	No	NA	Yes
SRS105136	Oral	No	NA	Yes
SRS142527	Oral	No	NA	Yes
SRS142545	Oral	No	NA	Yes
SRS142602	Oral	No	NA	Yes
SRS142680	Oral	No	NA	Yes
SRS893322	Oral	No	NA	Yes
SRS142787	Oral	No	NA	Yes
SRS142896	Oral	No	NA	Yes
SRS142965	Oral	No	NA	Yes
SRS143022	Oral	No	NA	Yes
SRS143037	Oral	No	NA	Yes
SRS143088	Oral	No	NA	Yes
SRS143135	Oral	No	NA	Yes
SRS143231	Oral	No	NA	Yes
SRS143253	Oral	No	NA	Yes
SRS143310	Oral	No	NA	Yes
SRS143354	Oral	No	NA	Yes
SRS143423	Oral	No	NA	Yes
SRS143450	Oral	No	NA	Yes
SRS143529	Oral	No	NA	Yes
SRS143604	Oral	No	NA	Yes
SRS893254	Oral	No	NA	Yes
SRS143678	Oral	No	NA	Yes
SRS143726	Oral	No	NA	Yes
SRS143747	Oral	No	NA	Yes
SRS893332	Oral	No	NA	Yes
SRS143850	Oral	No	NA	Yes
SRS143879	Oral	No	NA	Yes
SRS893348	Oral	No	NA	Yes
SRS144014	Oral	No	NA	Yes
SRS144090	Oral	No	NA	Yes
SRS144194	Oral	No	NA	Yes
SRS1055063	Oral	No	NA	Yes
SRS144300	Oral	No	NA	Yes
SRS144368	Oral	No	NA	Yes
SRS893346	Oral	No	NA	Yes
SRS144512	Oral	No	NA	Yes
SRS144560	Oral	No	NA	Yes
SRS144609	Oral	No	NA	Yes
SRS144644	Oral	No	NA	Yes
SRS144701	Oral	No	NA	Yes
SRS144759	Oral	No	NA	Yes
SRS1055071	Oral	No	NA	Yes
SRS1055078	Oral	No	NA	Yes
SRS145503	Oral	No	NA	Yes
SRS893379	Oral	No	NA	Yes
SRS1055084	Oral	No	NA	Yes
SRS886699	Oral	No	NA	Yes
SRS893227	Oral	No	NA	Yes
SRS146738	Oral	No	NA	Yes
SRS146767	Oral	No	NA	Yes
SRS146785	Oral	No	NA	Yes
SRS146824	Oral	No	NA	Yes
SRS146854	Oral	No	NA	Yes
SRS146894	Oral	No	NA	Yes
SRS146996	Oral	No	NA	Yes
SRS147045	Oral	No	NA	Yes
SRS147094	Oral	No	NA	Yes
SRS147120	Oral	No	NA	Yes
SRS147140	Oral	No	NA	Yes
SRS147178	Oral	No	NA	Yes
SRS147226	Oral	No	NA	Yes
SRS147244	Oral	No	NA	Yes
SRS147380	Oral	No	NA	Yes
SRS147436	Oral	No	NA	Yes
SRS147466	Oral	No	NA	Yes
SRS147541	Oral	No	NA	Yes
SRS147664	Oral	No	NA	Yes
SRS147712	Oral	No	NA	Yes
SRS1055097	Oral	No	NA	Yes
SRS893274	Oral	No	NA	Yes
SRS147887	Oral	No	NA	Yes
SRS147980	Oral	No	NA	Yes
SRS893359	Oral	No	NA	Yes
SRS148150	Oral	No	NA	Yes
SRS148180	Oral	No	NA	Yes
SRS148303	Oral	No	NA	Yes
SRS148361	Oral	No	NA	Yes
SRS148408	Oral	No	NA	Yes
SRS148429	Oral	No	NA	Yes
SRS148514	Oral	No	NA	Yes
SRS1055101	Oral	No	NA	Yes
SRS893321	Oral	No	NA	Yes
SRS148676	Oral	No	NA	Yes
SRS148724	Oral	No	NA	Yes
SRS148771	Oral	No	NA	Yes
SRS148820	Oral	No	NA	Yes
SRS148877	Oral	No	NA	Yes
SRS148973	Oral	No	NA	Yes
SRS893350	Oral	No	NA	Yes
SRS149078	Oral	No	NA	Yes
SRS149184	Oral	No	NA	Yes
SRS149231	Oral	No	NA	Yes
SRS149280	Oral	No	NA	Yes
SRS149328	Oral	No	NA	Yes
SRS893365	Oral	No	NA	Yes
SRS893290	Oral	No	NA	Yes
SRS149486	Oral	No	NA	Yes
SRS149579	Oral	No	NA	Yes
SRS149671	Oral	No	NA	Yes
SRS149690	Oral	No	NA	Yes
SRS149720	Oral	No	NA	Yes
SRS149882	Oral	No	NA	Yes
SRS149961	Oral	No	NA	Yes
SRS150032	Oral	No	NA	Yes
SRS012291	Skin	No	NA	Yes
SRS012663	Skin	No	NA	Yes
SRS011132	Skin	No	NA	Yes
SRS011263	Skin	No	NA	Yes
SRS012998	Skin	No	NA	Yes
SRS011397	Skin	No	NA	Yes
SRS013155	Skin	No	NA	Yes
SRS013269	Skin	No	NA	Yes
SRS971428	Skin	No	NA	Yes
SRS013637	Skin	No	NA	Yes
SRS013740	Skin	No	NA	Yes
SRS971427	Skin	No	NA	Yes
SRS013876	Skin	No	NA	Yes
SRS013956	Skin	No	NA	Yes
SRS014464	Skin	No	NA	Yes
SRS014682	Skin	No	NA	Yes
SRS014901	Skin	No	NA	Yes
SRS015051	Skin	No	NA	Yes
SRS015269	Skin	No	NA	Yes
SRS015290	Skin	No	NA	Yes
SRS015430	Skin	No	NA	Yes
SRS015450	Skin	No	NA	Yes
SRS015584	Skin	No	NA	Yes
SRS015640	Skin	No	NA	Yes
SRS015752	Skin	No	NA	Yes
SRS015793	Skin	No	NA	Yes
SRS015937	Skin	No	NA	Yes
SRS015996	Skin	No	NA	Yes
SRS016033	Skin	No	NA	Yes
SRS016053	Skin	No	NA	Yes
SRS016188	Skin	No	NA	Yes
SRS016292	Skin	No	NA	Yes
SRS016312	Skin	No	NA	Yes
SRS016434	Skin	No	NA	Yes
SRS016513	Skin	No	NA	Yes
SRS016553	Skin	No	NA	Yes
SRS1041126	Skin	No	NA	Yes
SRS016581	Skin	No	NA	Yes
SRS016683	Skin	No	NA	Yes
SRS016752	Skin	No	NA	Yes
SRS017044	Skin	No	NA	Yes
SRS017156	Skin	No	NA	Yes
SRS017244	Skin	No	NA	Yes
SRS017303	Skin	No	NA	Yes
SRS017336	Skin	No	NA	Yes
SRS017451	Skin	No	NA	Yes
SRS017517	Skin	No	NA	Yes
SRS017640	Skin	No	NA	Yes
SRS017697	Skin	No	NA	Yes
SRS017763	Skin	No	NA	Yes
SRS017820	Skin	No	NA	Yes
SRS018312	Skin	No	NA	Yes
SRS018369	Skin	No	NA	Yes
SRS018463	Skin	No	NA	Yes
SRS018536	Skin	No	NA	Yes
SRS018585	Skin	No	NA	Yes
SRS018671	Skin	No	NA	Yes
SRS018762	Skin	No	NA	Yes
SRS018784	Skin	No	NA	Yes
SRS018814	Skin	No	NA	Yes
SRS018981	Skin	No	NA	Yes
SRS019019	Skin	No	NA	Yes
SRS019039	Skin	No	NA	Yes
SRS019067	Skin	No	NA	Yes
SRS019087	Skin	No	NA	Yes
SRS019119	Skin	No	NA	Yes
SRS019215	Skin	No	NA	Yes
SRS019339	Skin	No	NA	Yes
SRS019372	Skin	No	NA	Yes
SRS019386	Skin	No	NA	Yes
SRS019597	Skin	No	NA	Yes
SRS019867	Skin	No	NA	Yes
SRS046973	Skin	No	NA	Yes
SRS058094	Skin	No	NA	Yes
SRS050025	Skin	No	NA	Yes
SRS047708	Skin	No	NA	Yes
SRS053437	Skin	No	NA	Yes
SRS051613	Skin	No	NA	Yes
SRS048702	Skin	No	NA	Yes
SRS019986	Skin	No	NA	Yes
SRS020232	Skin	No	NA	Yes
SRS020386	Skin	No	NA	Yes
SRS020412	Skin	No	NA	Yes
SRS020868	Skin	No	NA	Yes
SRS020905	Skin	No	NA	Yes
SRS021483	Skin	No	NA	Yes
SRS022006	Skin	No	NA	Yes
SRS022129	Skin	No	NA	Yes
SRS022645	Skin	No	NA	Yes
SRS023212	Skin	No	NA	Yes
SRS023847	Skin	No	NA	Yes
SRS1041154	Skin	No	NA	Yes
SRS023970	Skin	No	NA	Yes
SRS024064	Skin	No	NA	Yes
SRS024150	Skin	No	NA	Yes
SRS024301	Skin	No	NA	Yes
SRS024424	Skin	No	NA	Yes
SRS024567	Skin	No	NA	Yes
SRS043451	Skin	No	NA	Yes
SRS044474	Skin	No	NA	Yes
SRS051600	Skin	No	NA	Yes
SRS056210	Skin	No	NA	Yes
SRS044626	Skin	No	NA	Yes
SRS049744	Skin	No	NA	Yes
SRS047254	Skin	No	NA	Yes
SRS043363	Skin	No	NA	Yes
SRS052590	Skin	No	NA	Yes
SRS058213	Skin	No	NA	Yes
SRS046344	Skin	No	NA	Yes
SRS049099	Skin	No	NA	Yes
SRS056906	Skin	No	NA	Yes
SRS046049	Skin	No	NA	Yes
SRS054061	Skin	No	NA	Yes
SRS047844	Skin	No	NA	Yes
SRS050484	Skin	No	NA	Yes
SRS048855	Skin	No	NA	Yes
SRS047225	Skin	No	NA	Yes
SRS052778	Skin	No	NA	Yes
SRS058456	Skin	No	NA	Yes
SRS056712	Skin	No	NA	Yes
SRS049191	Skin	No	NA	Yes
SRS046035	Skin	No	NA	Yes
SRS042959	Skin	No	NA	Yes
SRS042983	Skin	No	NA	Yes
SRS050225	Skin	No	NA	Yes
SRS045840	Skin	No	NA	Yes
SRS064097	Skin	No	NA	Yes
SRS063912	Skin	No	NA	Yes
SRS063035	Skin	No	NA	Yes
SRS063116	Skin	No	NA	Yes
SRS074688	Skin	No	NA	Yes
SRS074982	Skin	No	NA	Yes
SRS075096	Skin	No	NA	Yes
SRS075359	Skin	No	NA	Yes
SRS062640	Skin	No	NA	Yes
SRS075778	Skin	No	NA	Yes
SRS075826	Skin	No	NA	Yes
SRS075883	Skin	No	NA	Yes
SRS075980	Skin	No	NA	Yes
SRS063418	Skin	No	NA	Yes
SRS065142	Skin	No	NA	Yes
SRS063005	Skin	No	NA	Yes
SRS062713	Skin	No	NA	Yes
SRS063178	Skin	No	NA	Yes
SRS062632	Skin	No	NA	Yes
SRS065179	Skin	No	NA	Yes
SRS063102	Skin	No	NA	Yes
SRS063686	Skin	No	NA	Yes
SRS076761	Skin	No	NA	Yes
SRS076809	Skin	No	NA	Yes
SRS076865	Skin	No	NA	Yes
SRS076981	Skin	No	NA	Yes
SRS077085	Skin	No	NA	Yes
SRS077115	Skin	No	NA	Yes
SRS077397	Skin	No	NA	Yes
SRS077453	Skin	No	NA	Yes
SRS077501	Skin	No	NA	Yes
SRS077540	Skin	No	NA	Yes
SRS077561	Skin	No	NA	Yes
SRS077646	Skin	No	NA	Yes
SRS097925	Skin	No	NA	Yes
SRS098033	Skin	No	NA	Yes
SRS098078	Skin	No	NA	Yes
SRS893296	Skin	No	NA	Yes
SRS893275	Skin	No	NA	Yes
SRS098602	Skin	No	NA	Yes
SRS099357	Skin	No	NA	Yes
SRS078235	Skin	No	NA	Yes
SRS078260	Skin	No	NA	Yes
SRS078683	Skin	No	NA	Yes
SRS078744	Skin	No	NA	Yes
SRS100039	Skin	No	NA	Yes
SRS1055019	Skin	No	NA	Yes
SRS101451	Skin	No	NA	Yes
SRS893367	Skin	No	NA	Yes
SRS1055032	Skin	No	NA	Yes
SRS893375	Skin	No	NA	Yes
SRS102820	Skin	No	NA	Yes
SRS1055041	Skin	No	NA	Yes
SRS140663	Skin	No	NA	Yes
SRS886673	Skin	No	NA	Yes
SRS1055045	Skin	No	NA	Yes
SRS893372	Skin	No	NA	Yes
SRS1055050	Skin	No	NA	Yes
SRS103959	Skin	No	NA	Yes
SRS104155	Skin	No	NA	Yes
SRS104269	Skin	No	NA	Yes
[truncated: 5,706 more rows]

## Sheet: Table S4
Table S4. Detailed information of Dataset 4
SampleID	Bodysite	Amplicon	Amplicon region	WGS
SRS1041031	Gut	No	NA	Yes
SRS1041032	Gut	No	NA	Yes
SRS1041033	Gut	No	NA	Yes
SRS1041036	Gut	No	NA	Yes
SRS1041037	Gut	No	NA	Yes
SRS1041038	Gut	No	NA	Yes
SRS012273	Gut	No	NA	Yes
SRS1041039	Gut	No	NA	Yes
SRS1041090	Gut	No	NA	Yes
SRS1041091	Gut	No	NA	Yes
SRS1041092	Gut	No	NA	Yes
SRS011061	Gut	No	NA	Yes
SRS011084	Gut	No	NA	Yes
SRS011134	Gut	No	NA	Yes
SRS012849	Gut	No	NA	Yes
SRS012902	Gut	No	NA	Yes
SRS1041093	Gut	No	NA	Yes
SRS011239	Gut	No	NA	Yes
SRS1041094	Gut	No	NA	Yes
SRS012969	Gut	No	NA	Yes
SRS011271	Gut	No	NA	Yes
SRS011302	Gut	No	NA	Yes
SRS013098	Gut	No	NA	Yes
SRS013158	Gut	No	NA	Yes
SRS013215	Gut	No	NA	Yes
SRS013216	Gut	No	NA	Yes
SRS011405	Gut	No	NA	Yes
SRS1041095	Gut	No	NA	Yes
SRS1041112	Gut	No	NA	Yes
SRS011452	Gut	No	NA	Yes
SRS013382	Gut	No	NA	Yes
SRS013476	Gut	No	NA	Yes
SRS013521	Gut	No	NA	Yes
SRS1041113	Gut	No	NA	Yes
SRS1041116	Gut	No	NA	Yes
SRS011529	Gut	No	NA	Yes
SRS013638	Gut	No	NA	Yes
SRS013639	Gut	No	NA	Yes
SRS013687	Gut	No	NA	Yes
SRS1041118	Gut	No	NA	Yes
SRS013800	Gut	No	NA	Yes
SRS893252	Gut	No	NA	Yes
SRS1054691	Gut	No	NA	Yes
SRS013940	Gut	No	NA	Yes
SRS013951	Gut	No	NA	Yes
SRS013965	Gut	No	NA	Yes
SRS014235	Gut	No	NA	Yes
SRS014287	Gut	No	NA	Yes
SRS014313	Gut	No	NA	Yes
SRS014344	Gut	No	NA	Yes
SRS014391	Gut	No	NA	Yes
SRS014412	Gut	No	NA	Yes
SRS014459	Gut	No	NA	Yes
SRS014534	Gut	No	NA	Yes
SRS014613	Gut	No	NA	Yes
SRS014683	Gut	No	NA	Yes
SRS014736	Gut	No	NA	Yes
SRS014855	Gut	No	NA	Yes
SRS014923	Gut	No	NA	Yes
SRS014948	Gut	No	NA	Yes
SRS014979	Gut	No	NA	Yes
SRS014998	Gut	No	NA	Yes
SRS015065	Gut	No	NA	Yes
SRS015095	Gut	No	NA	Yes
SRS015133	Gut	No	NA	Yes
SRS015190	Gut	No	NA	Yes
SRS015217	Gut	No	NA	Yes
SRS015246	Gut	No	NA	Yes
SRS015264	Gut	No	NA	Yes
SRS015280	Gut	No	NA	Yes
SRS015369	Gut	No	NA	Yes
SRS015388	Gut	No	NA	Yes
SRS015431	Gut	No	NA	Yes
SRS015453	Gut	No	NA	Yes
SRS015486	Gut	No	NA	Yes
SRS015578	Gut	No	NA	Yes
SRS015579	Gut	No	NA	Yes
SRS015663	Gut	No	NA	Yes
SRS015694	Gut	No	NA	Yes
SRS015782	Gut	No	NA	Yes
SRS015794	Gut	No	NA	Yes
SRS015816	Gut	No	NA	Yes
SRS015854	Gut	No	NA	Yes
SRS015890	Gut	No	NA	Yes
SRS015912	Gut	No	NA	Yes
SRS015960	Gut	No	NA	Yes
SRS016018	Gut	No	NA	Yes
SRS016056	Gut	No	NA	Yes
SRS016095	Gut	No	NA	Yes
SRS016132	Gut	No	NA	Yes
SRS016203	Gut	No	NA	Yes
SRS016267	Gut	No	NA	Yes
SRS016335	Gut	No	NA	Yes
SRS016381	Gut	No	NA	Yes
SRS016437	Gut	No	NA	Yes
SRS016438	Gut	No	NA	Yes
SRS1041122	Gut	No	NA	Yes
SRS016495	Gut	No	NA	Yes
SRS1041124	Gut	No	NA	Yes
SRS016517	Gut	No	NA	Yes
SRS016629	Gut	No	NA	Yes
SRS016753	Gut	No	NA	Yes
SRS1041129	Gut	No	NA	Yes
SRS011586	Gut	No	NA	Yes
SRS016840	Gut	No	NA	Yes
SRS016897	Gut	No	NA	Yes
SRS016954	Gut	No	NA	Yes
SRS1041130	Gut	No	NA	Yes
SRS016989	Gut	No	NA	Yes
SRS016990	Gut	No	NA	Yes
SRS017103	Gut	No	NA	Yes
SRS1041132	Gut	No	NA	Yes
SRS017191	Gut	No	NA	Yes
SRS017247	Gut	No	NA	Yes
SRS017248	Gut	No	NA	Yes
SRS017307	Gut	No	NA	Yes
SRS017375	Gut	No	NA	Yes
SRS017433	Gut	No	NA	Yes
SRS017521	Gut	No	NA	Yes
SRS1041133	Gut	No	NA	Yes
SRS017622	Gut	No	NA	Yes
SRS017701	Gut	No	NA	Yes
SRS017745	Gut	No	NA	Yes
SRS017821	Gut	No	NA	Yes
SRS017859	Gut	No	NA	Yes
SRS017916	Gut	No	NA	Yes
SRS018049	Gut	No	NA	Yes
SRS018133	Gut	No	NA	Yes
SRS018313	Gut	No	NA	Yes
SRS018351	Gut	No	NA	Yes
SRS018427	Gut	No	NA	Yes
SRS018541	Gut	No	NA	Yes
SRS018575	Gut	No	NA	Yes
SRS018606	Gut	No	NA	Yes
SRS018623	Gut	No	NA	Yes
SRS018656	Gut	No	NA	Yes
SRS018732	Gut	No	NA	Yes
SRS018817	Gut	No	NA	Yes
SRS018836	Gut	No	NA	Yes
SRS018888	Gut	No	NA	Yes
SRS018936	Gut	No	NA	Yes
SRS018984	Gut	No	NA	Yes
SRS019014	Gut	No	NA	Yes
SRS019030	Gut	No	NA	Yes
SRS019062	Gut	No	NA	Yes
SRS019068	Gut	No	NA	Yes
SRS019090	Gut	No	NA	Yes
SRS019161	Gut	No	NA	Yes
SRS019178	Gut	No	NA	Yes
SRS019267	Gut	No	NA	Yes
SRS019286	Gut	No	NA	Yes
SRS019381	Gut	No	NA	Yes
SRS019397	Gut	No	NA	Yes
SRS019428	Gut	No	NA	Yes
SRS019445	Gut	No	NA	Yes
SRS019496	Gut	No	NA	Yes
SRS019582	Gut	No	NA	Yes
SRS019601	Gut	No	NA	Yes
SRS019638	Gut	No	NA	Yes
SRS019685	Gut	No	NA	Yes
SRS019693	Gut	No	NA	Yes
SRS019787	Gut	No	NA	Yes
SRS019808	Gut	No	NA	Yes
SRS019910	Gut	No	NA	Yes
SRS049959	Gut	No	NA	Yes
SRS050422	Gut	No	NA	Yes
SRS046717	Gut	No	NA	Yes
SRS045244	Gut	No	NA	Yes
SRS045713	Gut	No	NA	Yes
SRS047741	Gut	No	NA	Yes
SRS049773	Gut	No	NA	Yes
SRS053335	Gut	No	NA	Yes
SRS050752	Gut	No	NA	Yes
SRS056481	Gut	No	NA	Yes
SRS048164	Gut	No	NA	Yes
SRS048262	Gut	No	NA	Yes
SRS057049	Gut	No	NA	Yes
SRS055017	Gut	No	NA	Yes
SRS1041134	Gut	No	NA	Yes
SRS019968	Gut	No	NA	Yes
SRS1041136	Gut	No	NA	Yes
SRS1041137	Gut	No	NA	Yes
SRS1041138	Gut	No	NA	Yes
SRS020233	Gut	No	NA	Yes
SRS020271	Gut	No	NA	Yes
SRS020328	Gut	No	NA	Yes
SRS020394	Gut	No	NA	Yes
SRS020508	Gut	No	NA	Yes
SRS020622	Gut	No	NA	Yes
SRS020869	Gut	No	NA	Yes
SRS021153	Gut	No	NA	Yes
SRS021219	Gut	No	NA	Yes
SRS021484	Gut	No	NA	Yes
SRS1041139	Gut	No	NA	Yes
SRS971276	Gut	No	NA	Yes
SRS893383	Gut	No	NA	Yes
SRS1041140	Gut	No	NA	Yes
SRS021948	Gut	No	NA	Yes
SRS022071	Gut	No	NA	Yes
SRS022093	Gut	No	NA	Yes
SRS022137	Gut	No	NA	Yes
SRS886701	Gut	No	NA	Yes
SRS893366	Gut	No	NA	Yes
SRS971275	Gut	No	NA	Yes
SRS1041141	Gut	No	NA	Yes
SRS022524	Gut	No	NA	Yes
SRS022609	Gut	No	NA	Yes
SRS022713	Gut	No	NA	Yes
SRS1041142	Gut	No	NA	Yes
SRS1041143	Gut	No	NA	Yes
SRS1041144	Gut	No	NA	Yes
SRS1041145	Gut	No	NA	Yes
SRS023346	Gut	No	NA	Yes
SRS1041146	Gut	No	NA	Yes
SRS1041147	Gut	No	NA	Yes
SRS023526	Gut	No	NA	Yes
SRS023583	Gut	No	NA	Yes
SRS023715	Gut	No	NA	Yes
SRS023829	Gut	No	NA	Yes
SRS1041149	Gut	No	NA	Yes
SRS023914	Gut	No	NA	Yes
SRS023971	Gut	No	NA	Yes
SRS024009	Gut	No	NA	Yes
SRS024075	Gut	No	NA	Yes
SRS024076	Gut	No	NA	Yes
SRS024132	Gut	No	NA	Yes
SRS074586	Gut	No	NA	Yes
SRS1041157	Gut	No	NA	Yes
SRS024265	Gut	No	NA	Yes
SRS024331	Gut	No	NA	Yes
SRS024388	Gut	No	NA	Yes
SRS024435	Gut	No	NA	Yes
SRS024492	Gut	No	NA	Yes
SRS024549	Gut	No	NA	Yes
SRS024625	Gut	No	NA	Yes
SRS024663	Gut	No	NA	Yes
SRS049896	Gut	No	NA	Yes
SRS054869	Gut	No	NA	Yes
SRS045004	Gut	No	NA	Yes
SRS052027	Gut	No	NA	Yes
SRS058770	Gut	No	NA	Yes
SRS049995	Gut	No	NA	Yes
SRS048654	Gut	No	NA	Yes
SRS043667	Gut	No	NA	Yes
SRS058145	Gut	No	NA	Yes
SRS048981	Gut	No	NA	Yes
SRS050925	Gut	No	NA	Yes
SRS042690	Gut	No	NA	Yes
SRS051610	Gut	No	NA	Yes
SRS044535	Gut	No	NA	Yes
SRS056519	Gut	No	NA	Yes
SRS053587	Gut	No	NA	Yes
SRS043411	Gut	No	NA	Yes
SRS046810	Gut	No	NA	Yes
SRS043768	Gut	No	NA	Yes
SRS049446	Gut	No	NA	Yes
SRS058723	Gut	No	NA	Yes
SRS047069	Gut	No	NA	Yes
SRS056259	Gut	No	NA	Yes
SRS046068	Gut	No	NA	Yes
SRS051031	Gut	No	NA	Yes
SRS050998	Gut	No	NA	Yes
SRS047014	Gut	No	NA	Yes
SRS049164	Gut	No	NA	Yes
SRS045826	Gut	No	NA	Yes
SRS048060	Gut	No	NA	Yes
SRS042628	Gut	No	NA	Yes
SRS046502	Gut	No	NA	Yes
SRS050941	Gut	No	NA	Yes
SRS045195	Gut	No	NA	Yes
SRS047433	Gut	No	NA	Yes
SRS048870	Gut	No	NA	Yes
SRS054956	Gut	No	NA	Yes
SRS052697	Gut	No	NA	Yes
SRS049712	Gut	No	NA	Yes
SRS053398	Gut	No	NA	Yes
SRS055288	Gut	No	NA	Yes
SRS043001	Gut	No	NA	Yes
SRS042893	Gut	No	NA	Yes
SRS055966	Gut	No	NA	Yes
SRS043841	Gut	No	NA	Yes
SRS054590	Gut	No	NA	Yes
SRS046712	Gut	No	NA	Yes
SRS050299	Gut	No	NA	Yes
SRS042231	Gut	No	NA	Yes
SRS047044	Gut	No	NA	Yes
SRS044365	Gut	No	NA	Yes
SRS054905	Gut	No	NA	Yes
SRS051882	Gut	No	NA	Yes
SRS042967	Gut	No	NA	Yes
SRS042284	Gut	No	NA	Yes
SRS048307	Gut	No	NA	Yes
SRS050974	Gut	No	NA	Yes
SRS043701	Gut	No	NA	Yes
SRS049900	Gut	No	NA	Yes
SRS053214	Gut	No	NA	Yes
SRS053290	Gut	No	NA	Yes
SRS045528	Gut	No	NA	Yes
SRS054059	Gut	No	NA	Yes
SRS058268	Gut	No	NA	Yes
SRS055533	Gut	No	NA	Yes
SRS053573	Gut	No	NA	Yes
SRS052078	Gut	No	NA	Yes
SRS049402	Gut	No	NA	Yes
SRS054753	Gut	No	NA	Yes
SRS045739	Gut	No	NA	Yes
SRS045938	Gut	No	NA	Yes
SRS042966	Gut	No	NA	Yes
SRS050520	Gut	No	NA	Yes
SRS053649	Gut	No	NA	Yes
SRS058070	Gut	No	NA	Yes
SRS044973	Gut	No	NA	Yes
SRS050801	Gut	No	NA	Yes
SRS055982	Gut	No	NA	Yes
SRS042600	Gut	No	NA	Yes
SRS057478	Gut	No	NA	Yes
SRS054352	Gut	No	NA	Yes
SRS052576	Gut	No	NA	Yes
SRS056273	Gut	No	NA	Yes
SRS045936	Gut	No	NA	Yes
SRS050026	Gut	No	NA	Yes
SRS057480	Gut	No	NA	Yes
SRS053356	Gut	No	NA	Yes
SRS046369	Gut	No	NA	Yes
SRS057717	Gut	No	NA	Yes
SRS053087	Gut	No	NA	Yes
SRS062701	Gut	No	NA	Yes
SRS045645	Gut	No	NA	Yes
SRS063040	Gut	No	NA	Yes
SRS064645	Gut	No	NA	Yes
SRS065176	Gut	No	NA	Yes
SRS063489	Gut	No	NA	Yes
SRS062716	Gut	No	NA	Yes
SRS063518	Gut	No	NA	Yes
SRS064662	Gut	No	NA	Yes
SRS063190	Gut	No	NA	Yes
SRS064973	Gut	No	NA	Yes
SRS063928	Gut	No	NA	Yes
SRS063813	Gut	No	NA	Yes
SRS074670	Gut	No	NA	Yes
SRS074964	Gut	No	NA	Yes
SRS075021	Gut	No	NA	Yes
SRS075078	Gut	No	NA	Yes
SRS075341	Gut	No	NA	Yes
SRS075398	Gut	No	NA	Yes
SRS075399	Gut	No	NA	Yes
SRS062654	Gut	No	NA	Yes
SRS064757	Gut	No	NA	Yes
SRS062427	Gut	No	NA	Yes
SRS075716	Gut	No	NA	Yes
SRS075773	Gut	No	NA	Yes
SRS075821	Gut	No	NA	Yes
SRS075878	Gut	No	NA	Yes
SRS075963	Gut	No	NA	Yes
SRS075984	Gut	No	NA	Yes
SRS063370	Gut	No	NA	Yes
SRS065504	Gut	No	NA	Yes
SRS064276	Gut	No	NA	Yes
SRS063127	Gut	No	NA	Yes
SRS065397	Gut	No	NA	Yes
SRS064557	Gut	No	NA	Yes
SRS063985	Gut	No	NA	Yes
SRS064232	Gut	No	NA	Yes
SRS076756	Gut	No	NA	Yes
SRS076804	Gut	No	NA	Yes
SRS076876	Gut	No	NA	Yes
SRS076929	Gut	No	NA	Yes
SRS076976	Gut	No	NA	Yes
SRS077024	Gut	No	NA	Yes
SRS077086	Gut	No	NA	Yes
SRS077117	Gut	No	NA	Yes
SRS077127	Gut	No	NA	Yes
SRS077194	Gut	No	NA	Yes
SRS077231	Gut	No	NA	Yes
SRS077294	Gut	No	NA	Yes
SRS077323	Gut	No	NA	Yes
SRS077335	Gut	No	NA	Yes
SRS077364	Gut	No	NA	Yes
SRS077392	Gut	No	NA	Yes
SRS077454	Gut	No	NA	Yes
SRS077502	Gut	No	NA	Yes
SRS077533	Gut	No	NA	Yes
SRS077552	Gut	No	NA	Yes
SRS077589	Gut	No	NA	Yes
SRS077641	Gut	No	NA	Yes
SRS097889	Gut	No	NA	Yes
SRS097920	Gut	No	NA	Yes
SRS097958	Gut	No	NA	Yes
SRS098061	Gut	No	NA	Yes
SRS098073	Gut	No	NA	Yes
SRS893256	Gut	No	NA	Yes
SRS1054716	Gut	No	NA	Yes
SRS893292	Gut	No	NA	Yes
SRS893259	Gut	No	NA	Yes
SRS098514	Gut	No	NA	Yes
SRS098571	Gut	No	NA	Yes
SRS098644	Gut	No	NA	Yes
SRS098655	Gut	No	NA	Yes
SRS098717	Gut	No	NA	Yes
SRS098748	Gut	No	NA	Yes
SRS098827	Gut	No	NA	Yes
SRS098881	Gut	No	NA	Yes
SRS077730	Gut	No	NA	Yes
SRS077731	Gut	No	NA	Yes
SRS077753	Gut	No	NA	Yes
SRS077849	Gut	No	NA	Yes
SRS077991	Gut	No	NA	Yes
SRS078176	Gut	No	NA	Yes
SRS078177	Gut	No	NA	Yes
SRS078242	Gut	No	NA	Yes
SRS078419	Gut	No	NA	Yes
SRS078665	Gut	No	NA	Yes
SRS1041164	Gut	No	NA	Yes
SRS100021	Gut	No	NA	Yes
SRS100907	Gut	No	NA	Yes
SRS893231	Gut	No	NA	Yes
SRS101268	Gut	No	NA	Yes
SRS1054928	Gut	No	NA	Yes
SRS101376	Gut	No	NA	Yes
SRS1054929	Gut	No	NA	Yes
SRS101433	Gut	No	NA	Yes
SRS893009	Gut	No	NA	Yes
SRS1055022	Gut	No	NA	Yes
SRS893170	Gut	No	NA	Yes
SRS1055034	Gut	No	NA	Yes
SRS893382	Gut	No	NA	Yes
SRS140492	Gut	No	NA	Yes
SRS1055038	Gut	No	NA	Yes
SRS140513	Gut	No	NA	Yes
SRS140645	Gut	No	NA	Yes
SRS893230	Gut	No	NA	Yes
SRS893172	Gut	No	NA	Yes
SRS1055043	Gut	No	NA	Yes
SRS893378	Gut	No	NA	Yes
SRS1055049	Gut	No	NA	Yes
SRS103987	Gut	No	NA	Yes
SRS893327	Gut	No	NA	Yes
SRS104036	Gut	No	NA	Yes
SRS104084	Gut	No	NA	Yes
SRS104197	Gut	No	NA	Yes
SRS893285	Gut	No	NA	Yes
SRS104311	Gut	No	NA	Yes
SRS104327	Gut	No	NA	Yes
SRS104400	Gut	No	NA	Yes
SRS893279	Gut	No	NA	Yes
SRS104485	Gut	No	NA	Yes
SRS104636	Gut	No	NA	Yes
SRS104693	Gut	No	NA	Yes
SRS1055056	Gut	No	NA	Yes
SRS893373	Gut	No	NA	Yes
SRS104912	Gut	No	NA	Yes
SRS104975	Gut	No	NA	Yes
SRS105082	Gut	No	NA	Yes
SRS105153	Gut	No	NA	Yes
SRS142503	Gut	No	NA	Yes
SRS142542	Gut	No	NA	Yes
SRS142599	Gut	No	NA	Yes
SRS142618	Gut	No	NA	Yes
SRS142712	Gut	No	NA	Yes
SRS893295	Gut	No	NA	Yes
SRS142781	Gut	No	NA	Yes
SRS142890	Gut	No	NA	Yes
SRS142921	Gut	No	NA	Yes
SRS142923	Gut	No	NA	Yes
SRS142980	Gut	No	NA	Yes
SRS143070	Gut	No	NA	Yes
SRS143085	Gut	No	NA	Yes
SRS143148	Gut	No	NA	Yes
SRS143181	Gut	No	NA	Yes
SRS143342	Gut	No	NA	Yes
SRS143372	Gut	No	NA	Yes
SRS143417	Gut	No	NA	Yes
SRS143466	Gut	No	NA	Yes
SRS143523	Gut	No	NA	Yes
SRS143598	Gut	No	NA	Yes
SRS893253	Gut	No	NA	Yes
SRS143722	Gut	No	NA	Yes
SRS143780	Gut	No	NA	Yes
SRS143876	Gut	No	NA	Yes
SRS143895	Gut	No	NA	Yes
SRS893342	Gut	No	NA	Yes
SRS143991	Gut	No	NA	Yes
SRS144007	Gut	No	NA	Yes
SRS893270	Gut	No	NA	Yes
SRS144135	Gut	No	NA	Yes
SRS144183	Gut	No	NA	Yes
SRS1055067	Gut	No	NA	Yes
SRS144297	Gut	No	NA	Yes
SRS144362	Gut	No	NA	Yes
SRS144393	Gut	No	NA	Yes
SRS144506	Gut	No	NA	Yes
SRS144537	Gut	No	NA	Yes
SRS144603	Gut	No	NA	Yes
SRS144714	Gut	No	NA	Yes
SRS144753	Gut	No	NA	Yes
SRS1055069	Gut	No	NA	Yes
SRS145308	Gut	No	NA	Yes
SRS1055076	Gut	No	NA	Yes
SRS145497	Gut	No	NA	Yes
SRS893380	Gut	No	NA	Yes
SRS1055083	Gut	No	NA	Yes
SRS893369	Gut	No	NA	Yes
SRS893187	Gut	No	NA	Yes
SRS146764	Gut	No	NA	Yes
SRS146812	Gut	No	NA	Yes
SRS146813	Gut	No	NA	Yes
SRS146832	Gut	No	NA	Yes
SRS146888	Gut	No	NA	Yes
SRS147022	Gut	No	NA	Yes
SRS147039	Gut	No	NA	Yes
SRS147088	Gut	No	NA	Yes
SRS147139	Gut	No	NA	Yes
SRS147271	Gut	No	NA	Yes
SRS147272	Gut	No	NA	Yes
SRS147346	Gut	No	NA	Yes
SRS147377	Gut	No	NA	Yes
SRS147425	Gut	No	NA	Yes
SRS147445	Gut	No	NA	Yes
SRS147557	Gut	No	NA	Yes
SRS147614	Gut	No	NA	Yes
SRS147652	Gut	No	NA	Yes
SRS147653	Gut	No	NA	Yes
SRS147766	Gut	No	NA	Yes
SRS1055095	Gut	No	NA	Yes
SRS893288	Gut	No	NA	Yes
SRS147919	Gut	No	NA	Yes
SRS147977	Gut	No	NA	Yes
SRS893358	Gut	No	NA	Yes
SRS148091	Gut	No	NA	Yes
SRS148159	Gut	No	NA	Yes
SRS148196	Gut	No	NA	Yes
SRS148215	Gut	No	NA	Yes
SRS148253	Gut	No	NA	Yes
SRS148319	Gut	No	NA	Yes
SRS148424	Gut	No	NA	Yes
SRS148461	Gut	No	NA	Yes
SRS148511	Gut	No	NA	Yes
SRS1055099	Gut	No	NA	Yes
SRS893300	Gut	No	NA	Yes
SRS148721	Gut	No	NA	Yes
SRS148784	Gut	No	NA	Yes
SRS148817	Gut	No	NA	Yes
SRS148874	Gut	No	NA	Yes
SRS148970	Gut	No	NA	Yes
SRS893341	Gut	No	NA	Yes
SRS149075	Gut	No	NA	Yes
SRS149181	Gut	No	NA	Yes
SRS149244	Gut	No	NA	Yes
SRS149325	Gut	No	NA	Yes
SRS892882	Gut	No	NA	Yes
SRS149784	Gut	No	NA	Yes
SRS149879	Gut	No	NA	Yes
SRS150029	Gut	No	NA	Yes
SRS012281	Oral	No	NA	Yes
SRS011090	Oral	No	NA	Yes
SRS011144	Oral	No	NA	Yes
SRS012918	Oral	No	NA	Yes
SRS011247	Oral	No	NA	Yes
SRS012985	Oral	No	NA	Yes
SRS011310	Oral	No	NA	Yes
SRS013239	Oral	No	NA	Yes
SRS013506	Oral	No	NA	Yes
SRS1041115	Oral	No	NA	Yes
SRS013711	Oral	No	NA	Yes
SRS1041120	Oral	No	NA	Yes
SRS013825	Oral	No	NA	Yes
SRS013881	Oral	No	NA	Yes
SRS013945	Oral	No	NA	Yes
SRS014126	Oral	No	NA	Yes
SRS014472	Oral	No	NA	Yes
SRS014530	Oral	No	NA	Yes
SRS014575	Oral	No	NA	Yes
SRS014686	Oral	No	NA	Yes
SRS014787	Oral	No	NA	Yes
SRS014890	Oral	No	NA	Yes
SRS015040	Oral	No	NA	Yes
SRS015059	Oral	No	NA	Yes
SRS015120	Oral	No	NA	Yes
SRS015154	Oral	No	NA	Yes
SRS015274	Oral	No	NA	Yes
SRS015374	Oral	No	NA	Yes
SRS015436	Oral	No	NA	Yes
SRS015540	Oral	No	NA	Yes
SRS015592	Oral	No	NA	Yes
SRS015646	Oral	No	NA	Yes
SRS015688	Oral	No	NA	Yes
SRS015745	Oral	No	NA	Yes
SRS015799	Oral	No	NA	Yes
SRS015895	Oral	No	NA	Yes
SRS015921	Oral	No	NA	Yes
SRS015985	Oral	No	NA	Yes
SRS016039	Oral	No	NA	Yes
SRS016063	Oral	No	NA	Yes
SRS016196	Oral	No	NA	Yes
SRS016297	Oral	No	NA	Yes
SRS016322	Oral	No	NA	Yes
SRS016349	Oral	No	NA	Yes
SRS016503	Oral	No	NA	Yes
SRS016533	Oral	No	NA	Yes
SRS1041123	Oral	No	NA	Yes
SRS016600	Oral	No	NA	Yes
SRS016653	Oral	No	NA	Yes
SRS016742	Oral	No	NA	Yes
SRS017013	Oral	No	NA	Yes
SRS017080	Oral	No	NA	Yes
SRS017127	Oral	No	NA	Yes
SRS017215	Oral	No	NA	Yes
SRS017326	Oral	No	NA	Yes
SRS017383	Oral	No	NA	Yes
SRS017441	Oral	No	NA	Yes
SRS017537	Oral	No	NA	Yes
SRS017630	Oral	No	NA	Yes
SRS017687	Oral	No	NA	Yes
SRS017753	Oral	No	NA	Yes
SRS017810	Oral	No	NA	Yes
SRS018149	Oral	No	NA	Yes
SRS018329	Oral	No	NA	Yes
SRS018359	Oral	No	NA	Yes
SRS018569	Oral	No	NA	Yes
SRS018594	Oral	No	NA	Yes
SRS018612	Oral	No	NA	Yes
SRS018661	Oral	No	NA	Yes
SRS018683	Oral	No	NA	Yes
SRS018742	Oral	No	NA	Yes
SRS018774	Oral	No	NA	Yes
SRS018794	Oral	No	NA	Yes
SRS018822	Oral	No	NA	Yes
SRS018925	Oral	No	NA	Yes
SRS018971	Oral	No	NA	Yes
SRS019024	Oral	No	NA	Yes
SRS019073	Oral	No	NA	Yes
SRS019124	Oral	No	NA	Yes
SRS019172	Oral	No	NA	Yes
SRS019221	Oral	No	NA	Yes
SRS019272	Oral	No	NA	Yes
SRS019329	Oral	No	NA	Yes
SRS019352	Oral	No	NA	Yes
SRS019391	Oral	No	NA	Yes
SRS019439	Oral	No	NA	Yes
SRS019490	Oral	No	NA	Yes
SRS019587	Oral	No	NA	Yes
SRS019698	Oral	No	NA	Yes
SRS019794	Oral	No	NA	Yes
SRS019872	Oral	No	NA	Yes
SRS050628	Oral	No	NA	Yes
SRS045049	Oral	No	NA	Yes
SRS050071	Oral	No	NA	Yes
SRS048620	Oral	No	NA	Yes
SRS058186	Oral	No	NA	Yes
SRS044001	Oral	No	NA	Yes
SRS045254	Oral	No	NA	Yes
SRS049289	Oral	No	NA	Yes
SRS019976	Oral	No	NA	Yes
SRS020222	Oral	No	NA	Yes
SRS020336	Oral	No	NA	Yes
SRS020402	Oral	No	NA	Yes
SRS020858	Oral	No	NA	Yes
SRS021473	Oral	No	NA	Yes
SRS021986	Oral	No	NA	Yes
SRS022079	Oral	No	NA	Yes
SRS022145	Oral	No	NA	Yes
SRS022532	Oral	No	NA	Yes
SRS022625	Oral	No	NA	Yes
SRS022721	Oral	No	NA	Yes
SRS023534	Oral	No	NA	Yes
SRS023591	Oral	No	NA	Yes
SRS023837	Oral	No	NA	Yes
SRS1041151	Oral	No	NA	Yes
SRS023930	Oral	No	NA	Yes
SRS023987	Oral	No	NA	Yes
SRS024017	Oral	No	NA	Yes
SRS024140	Oral	No	NA	Yes
SRS024281	Oral	No	NA	Yes
SRS024347	Oral	No	NA	Yes
SRS024377	Oral	No	NA	Yes
SRS024470	Oral	No	NA	Yes
SRS024500	Oral	No	NA	Yes
SRS024557	Oral	No	NA	Yes
SRS043646	Oral	No	NA	Yes
SRS046686	Oral	No	NA	Yes
SRS054569	Oral	No	NA	Yes
SRS058075	Oral	No	NA	Yes
SRS043803	Oral	No	NA	Yes
SRS045978	Oral	No	NA	Yes
SRS057931	Oral	No	NA	Yes
SRS043676	Oral	No	NA	Yes
SRS049283	Oral	No	NA	Yes
SRS058105	Oral	No	NA	Yes
SRS050783	Oral	No	NA	Yes
SRS055118	Oral	No	NA	Yes
SRS045262	Oral	No	NA	Yes
SRS043807	Oral	No	NA	Yes
SRS043239	Oral	No	NA	Yes
SRS050007	Oral	No	NA	Yes
SRS056042	Oral	No	NA	Yes
SRS042691	Oral	No	NA	Yes
SRS050029	Oral	No	NA	Yes
SRS054776	Oral	No	NA	Yes
SRS057389	Oral	No	NA	Yes
SRS056892	Oral	No	NA	Yes
SRS052874	Oral	No	NA	Yes
SRS042457	Oral	No	NA	Yes
SRS056157	Oral	No	NA	Yes
SRS054018	Oral	No	NA	Yes
SRS056461	Oral	No	NA	Yes
SRS051786	Oral	No	NA	Yes
SRS049988	Oral	No	NA	Yes
SRS042409	Oral	No	NA	Yes
SRS045638	Oral	No	NA	Yes
SRS051116	Oral	No	NA	Yes
SRS052668	Oral	No	NA	Yes
SRS044472	Oral	No	NA	Yes
SRS050905	Oral	No	NA	Yes
SRS057022	Oral	No	NA	Yes
SRS046623	Oral	No	NA	Yes
SRS065431	Oral	No	NA	Yes
SRS065133	Oral	No	NA	Yes
SRS063486	Oral	No	NA	Yes
SRS074678	Oral	No	NA	Yes
SRS074972	Oral	No	NA	Yes
SRS075086	Oral	No	NA	Yes
SRS075349	Oral	No	NA	Yes
SRS075406	Oral	No	NA	Yes
SRS075437	Oral	No	NA	Yes
SRS064393	Oral	No	NA	Yes
SRS063801	Oral	No	NA	Yes
SRS063287	Oral	No	NA	Yes
SRS075767	Oral	No	NA	Yes
SRS075815	Oral	No	NA	Yes
SRS075872	Oral	No	NA	Yes
SRS075927	Oral	No	NA	Yes
SRS075950	Oral	No	NA	Yes
SRS075989	Oral	No	NA	Yes
SRS063678	Oral	No	NA	Yes
SRS063272	Oral	No	NA	Yes
SRS064234	Oral	No	NA	Yes
SRS063478	Oral	No	NA	Yes
SRS063413	Oral	No	NA	Yes
SRS064996	Oral	No	NA	Yes
SRS063492	Oral	No	NA	Yes
SRS064809	Oral	No	NA	Yes
SRS063858	Oral	No	NA	Yes
SRS064617	Oral	No	NA	Yes
SRS076766	Oral	No	NA	Yes
SRS076817	Oral	No	NA	Yes
SRS076870	Oral	No	NA	Yes
SRS077018	Oral	No	NA	Yes
SRS077075	Oral	No	NA	Yes
SRS077095	Oral	No	NA	Yes
SRS077187	Oral	No	NA	Yes
SRS077241	Oral	No	NA	Yes
SRS077283	Oral	No	NA	Yes
SRS077303	Oral	No	NA	Yes
SRS077329	Oral	No	NA	Yes
SRS077386	Oral	No	NA	Yes
SRS077443	Oral	No	NA	Yes
SRS077491	Oral	No	NA	Yes
SRS077545	Oral	No	NA	Yes
SRS077571	Oral	No	NA	Yes
SRS077635	Oral	No	NA	Yes
SRS097866	Oral	No	NA	Yes
SRS097898	Oral	No	NA	Yes
SRS097914	Oral	No	NA	Yes
SRS097968	Oral	No	NA	Yes
SRS098049	Oral	No	NA	Yes
SRS098067	Oral	No	NA	Yes
SRS893257	Oral	No	NA	Yes
SRS893284	Oral	No	NA	Yes
SRS893255	Oral	No	NA	Yes
SRS893297	Oral	No	NA	Yes
SRS893276	Oral	No	NA	Yes
SRS098502	Oral	No	NA	Yes
SRS098535	Oral	No	NA	Yes
SRS098616	Oral	No	NA	Yes
SRS098706	Oral	No	NA	Yes
SRS098820	Oral	No	NA	Yes
SRS098869	Oral	No	NA	Yes
SRS077738	Oral	No	NA	Yes
SRS077767	Oral	No	NA	Yes
SRS077857	Oral	No	NA	Yes
SRS077918	Oral	No	NA	Yes
SRS077999	Oral	No	NA	Yes
SRS078215	Oral	No	NA	Yes
SRS078250	Oral	No	NA	Yes
SRS078427	Oral	No	NA	Yes
SRS893362	Oral	No	NA	Yes
SRS078673	Oral	No	NA	Yes
SRS078775	Oral	No	NA	Yes
SRS1041161	Oral	No	NA	Yes
SRS1041169	Oral	No	NA	Yes
SRS100029	Oral	No	NA	Yes
SRS1041182	Oral	No	NA	Yes
SRS101384	Oral	No	NA	Yes
SRS1055018	Oral	No	NA	Yes
SRS101441	Oral	No	NA	Yes
SRS893368	Oral	No	NA	Yes
SRS1055025	Oral	No	NA	Yes
SRS1055030	Oral	No	NA	Yes
SRS1055036	Oral	No	NA	Yes
SRS102810	Oral	No	NA	Yes
SRS1055040	Oral	No	NA	Yes
SRS140653	Oral	No	NA	Yes
SRS893174	Oral	No	NA	Yes
SRS1055047	Oral	No	NA	Yes
SRS893323	Oral	No	NA	Yes
SRS103943	Oral	No	NA	Yes
SRS103974	Oral	No	NA	Yes
SRS104041	Oral	No	NA	Yes
SRS104089	Oral	No	NA	Yes
SRS104169	Oral	No	NA	Yes
SRS104259	Oral	No	NA	Yes
SRS104282	Oral	No	NA	Yes
SRS104316	Oral	No	NA	Yes
SRS104388	Oral	No	NA	Yes
SRS1055054	Oral	No	NA	Yes
SRS104478	Oral	No	NA	Yes
SRS893349	Oral	No	NA	Yes
SRS104649	Oral	No	NA	Yes
SRS104706	Oral	No	NA	Yes
SRS1055060	Oral	No	NA	Yes
SRS893354	Oral	No	NA	Yes
SRS104964	Oral	No	NA	Yes
SRS105070	Oral	No	NA	Yes
SRS105091	Oral	No	NA	Yes
SRS105117	Oral	No	NA	Yes
SRS105140	Oral	No	NA	Yes
SRS142531	Oral	No	NA	Yes
SRS142547	Oral	No	NA	Yes
SRS142660	Oral	No	NA	Yes
SRS893301	Oral	No	NA	Yes
SRS142791	Oral	No	NA	Yes
SRS142879	Oral	No	NA	Yes
SRS142936	Oral	No	NA	Yes
SRS142968	Oral	No	NA	Yes
SRS143039	Oral	No	NA	Yes
SRS143090	Oral	No	NA	Yes
SRS143137	Oral	No	NA	Yes
SRS143233	Oral	No	NA	Yes
SRS143290	Oral	No	NA	Yes
SRS143356	Oral	No	NA	Yes
SRS143427	Oral	No	NA	Yes
SRS143452	Oral	No	NA	Yes
SRS143509	Oral	No	NA	Yes
SRS143608	Oral	No	NA	Yes
SRS1055061	Oral	No	NA	Yes
SRS143680	Oral	No	NA	Yes
SRS143728	Oral	No	NA	Yes
SRS143751	Oral	No	NA	Yes
SRS893336	Oral	No	NA	Yes
SRS143832	Oral	No	NA	Yes
SRS143851	Oral	No	NA	Yes
SRS143881	Oral	No	NA	Yes
SRS893337	Oral	No	NA	Yes
SRS143996	Oral	No	NA	Yes
SRS144017	Oral	No	NA	Yes
SRS893273	Oral	No	NA	Yes
SRS144092	Oral	No	NA	Yes
SRS144113	Oral	No	NA	Yes
SRS144140	Oral	No	NA	Yes
SRS144196	Oral	No	NA	Yes
SRS1055064	Oral	No	NA	Yes
SRS144302	Oral	No	NA	Yes
SRS144372	Oral	No	NA	Yes
SRS144398	Oral	No	NA	Yes
SRS886691	Oral	No	NA	Yes
SRS144494	Oral	No	NA	Yes
SRS144515	Oral	No	NA	Yes
SRS144542	Oral	No	NA	Yes
SRS144589	Oral	No	NA	Yes
SRS144646	Oral	No	NA	Yes
SRS144669	Oral	No	NA	Yes
SRS144703	Oral	No	NA	Yes
SRS144761	Oral	No	NA	Yes
SRS1055072	Oral	No	NA	Yes
SRS1055080	Oral	No	NA	Yes
SRS145505	Oral	No	NA	Yes
SRS893381	Oral	No	NA	Yes
SRS1055085	Oral	No	NA	Yes
SRS1055090	Oral	No	NA	Yes
SRS893233	Oral	No	NA	Yes
SRS146769	Oral	No	NA	Yes
SRS146826	Oral	No	NA	Yes
SRS146874	Oral	No	NA	Yes
SRS146979	Oral	No	NA	Yes
SRS146999	Oral	No	NA	Yes
SRS147049	Oral	No	NA	Yes
SRS147076	Oral	No	NA	Yes
SRS147122	Oral	No	NA	Yes
SRS147144	Oral	No	NA	Yes
SRS147180	Oral	No	NA	Yes
SRS147228	Oral	No	NA	Yes
SRS147334	Oral	No	NA	Yes
SRS147355	Oral	No	NA	Yes
SRS147438	Oral	No	NA	Yes
SRS147714	Oral	No	NA	Yes
SRS893277	Oral	No	NA	Yes
SRS893278	Oral	No	NA	Yes
SRS147933	Oral	No	NA	Yes
SRS893360	Oral	No	NA	Yes
SRS148096	Oral	No	NA	Yes
SRS148152	Oral	No	NA	Yes
SRS148258	Oral	No	NA	Yes
SRS148363	Oral	No	NA	Yes
SRS148516	Oral	No	NA	Yes
SRS1055100	Oral	No	NA	Yes
SRS893330	Oral	No	NA	Yes
SRS148726	Oral	No	NA	Yes
SRS148773	Oral	No	NA	Yes
SRS148822	Oral	No	NA	Yes
SRS148879	Oral	No	NA	Yes
SRS148975	Oral	No	NA	Yes
SRS893334	Oral	No	NA	Yes
SRS149137	Oral	No	NA	Yes
SRS149186	Oral	No	NA	Yes
SRS149282	Oral	No	NA	Yes
SRS149330	Oral	No	NA	Yes
SRS893286	Oral	No	NA	Yes
SRS149488	Oral	No	NA	Yes
SRS149581	Oral	No	NA	Yes
SRS149722	Oral	No	NA	Yes
SRS149770	Oral	No	NA	Yes
SRS149938	Oral	No	NA	Yes
SRS150034	Oral	No	NA	Yes
SRS062878	Oral	No	NA	Yes
SRS013946	Oral	No	NA	Yes
SRS014473	Oral	No	NA	Yes
SRS014687	Oral	No	NA	Yes
SRS015060	Oral	No	NA	Yes
SRS019025	Oral	No	NA	Yes
SRS019125	Oral	No	NA	Yes
SRS075953	Oral	No	NA	Yes
SRS063823	Oral	No	NA	Yes
SRS064197	Oral	No	NA	Yes
SRS097867	Oral	No	NA	Yes
SRS098618	Oral	No	NA	Yes
SRS104285	Oral	No	NA	Yes
SRS143214	Oral	No	NA	Yes
SRS143729	Oral	No	NA	Yes
SRS144116	Oral	No	NA	Yes
SRS144374	Oral	No	NA	Yes
SRS148202	Oral	No	NA	Yes
SRS013947	Oral	No	NA	Yes
SRS014474	Oral	No	NA	Yes
SRS015061	Oral	No	NA	Yes
SRS019026	Oral	No	NA	Yes
SRS019126	Oral	No	NA	Yes
SRS063621	Oral	No	NA	Yes
SRS065306	Oral	No	NA	Yes
SRS064482	Oral	No	NA	Yes
SRS063351	Oral	No	NA	Yes
SRS064022	Oral	No	NA	Yes
SRS064831	Oral	No	NA	Yes
SRS077308	Oral	No	NA	Yes
SRS098620	Oral	No	NA	Yes
SRS104287	Oral	No	NA	Yes
SRS142973	Oral	No	NA	Yes
SRS143062	Oral	No	NA	Yes
SRS143210	Oral	No	NA	Yes
SRS143537	Oral	No	NA	Yes
SRS143756	Oral	No	NA	Yes
SRS144376	Oral	No	NA	Yes
SRS144424	Oral	No	NA	Yes
SRS144674	Oral	No	NA	Yes
SRS146746	Oral	No	NA	Yes
SRS147149	Oral	No	NA	Yes
SRS148284	Oral	No	NA	Yes
SRS013942	Oral	No	NA	Yes
SRS014468	Oral	No	NA	Yes
SRS014692	Oral	No	NA	Yes
SRS019120	Oral	No	NA	Yes
SRS065518	Oral	No	NA	Yes
SRS104275	Oral	No	NA	Yes
SRS147126	Oral	No	NA	Yes
SRS013950	Oral	No	NA	Yes
SRS014107	Oral	No	NA	Yes
SRS014477	Oral	No	NA	Yes
SRS014691	Oral	No	NA	Yes
SRS015064	Oral	No	NA	Yes
SRS019029	Oral	No	NA	Yes
SRS019129	Oral	No	NA	Yes
SRS063672	Oral	No	NA	Yes
SRS075961	Oral	No	NA	Yes
SRS063215	Oral	No	NA	Yes
SRS064466	Oral	No	NA	Yes
SRS062418	Oral	No	NA	Yes
SRS077312	Oral	No	NA	Yes
SRS097871	Oral	No	NA	Yes
SRS098626	Oral	No	NA	Yes
SRS104521	Oral	No	NA	Yes
SRS143036	Oral	No	NA	Yes
SRS143068	Oral	No	NA	Yes
SRS143218	Oral	No	NA	Yes
SRS143762	Oral	No	NA	Yes
SRS144124	Oral	No	NA	Yes
SRS144382	Oral	No	NA	Yes
SRS148157	Oral	No	NA	Yes
SRS148290	Oral	No	NA	Yes
SRS012285	Oral	No	NA	Yes
SRS011098	Oral	No	NA	Yes
SRS011126	Oral	No	NA	Yes
SRS011152	Oral	No	NA	Yes
SRS012922	Oral	No	NA	Yes
SRS011255	Oral	No	NA	Yes
SRS012989	Oral	No	NA	Yes
SRS011343	Oral	No	NA	Yes
SRS013170	Oral	No	NA	Yes
SRS013252	Oral	No	NA	Yes
SRS013533	Oral	No	NA	Yes
SRS1041117	Oral	No	NA	Yes
SRS013663	Oral	No	NA	Yes
SRS013723	Oral	No	NA	Yes
SRS1041121	Oral	No	NA	Yes
SRS013836	Oral	No	NA	Yes
SRS013938	Oral	No	NA	Yes
SRS013949	Oral	No	NA	Yes
SRS014402	Oral	No	NA	Yes
SRS014476	Oral	No	NA	Yes
SRS014524	Oral	No	NA	Yes
SRS014578	Oral	No	NA	Yes
SRS014690	Oral	No	NA	Yes
SRS014894	Oral	No	NA	Yes
SRS014941	Oral	No	NA	Yes
SRS015044	Oral	No	NA	Yes
SRS015063	Oral	No	NA	Yes
SRS015128	Oral	No	NA	Yes
SRS015158	Oral	No	NA	Yes
SRS015215	Oral	No	NA	Yes
SRS015278	Oral	No	NA	Yes
SRS015308	Oral	No	NA	Yes
SRS015378	Oral	No	NA	Yes
SRS015440	Oral	No	NA	Yes
SRS015470	Oral	No	NA	Yes
SRS015574	Oral	No	NA	Yes
SRS015596	Oral	No	NA	Yes
SRS015650	Oral	No	NA	Yes
SRS015692	Oral	No	NA	Yes
SRS015755	Oral	No	NA	Yes
SRS015803	Oral	No	NA	Yes
SRS015899	Oral	No	NA	Yes
SRS015989	Oral	No	NA	Yes
SRS016043	Oral	No	NA	Yes
SRS016071	Oral	No	NA	Yes
SRS016092	Oral	No	NA	Yes
SRS016139	Oral	No	NA	Yes
SRS016200	Oral	No	NA	Yes
SRS016331	Oral	No	NA	Yes
SRS016360	Oral	No	NA	Yes
SRS016393	Oral	No	NA	Yes
SRS016474	Oral	No	NA	Yes
SRS016541	Oral	No	NA	Yes
SRS016575	Oral	No	NA	Yes
SRS016665	Oral	No	NA	Yes
SRS016746	Oral	No	NA	Yes
SRS016876	Oral	No	NA	Yes
SRS017025	Oral	No	NA	Yes
SRS017139	Oral	No	NA	Yes
SRS017227	Oral	No	NA	Yes
SRS017304	Oral	No	NA	Yes
SRS017445	Oral	No	NA	Yes
SRS017511	Oral	No	NA	Yes
SRS017634	Oral	No	NA	Yes
SRS017757	Oral	No	NA	Yes
SRS017788	Oral	No	NA	Yes
SRS017814	Oral	No	NA	Yes
SRS018061	Oral	No	NA	Yes
SRS018157	Oral	No	NA	Yes
SRS018337	Oral	No	NA	Yes
SRS018394	Oral	No	NA	Yes
SRS018479	Oral	No	NA	Yes
SRS018513	Oral	No	NA	Yes
SRS018573	Oral	No	NA	Yes
SRS018602	Oral	No	NA	Yes
SRS018616	Oral	No	NA	Yes
SRS018665	Oral	No	NA	Yes
SRS018691	Oral	No	NA	Yes
SRS018750	Oral	No	NA	Yes
SRS018826	Oral	No	NA	Yes
SRS018929	Oral	No	NA	Yes
SRS018975	Oral	No	NA	Yes
SRS019028	Oral	No	NA	Yes
SRS019077	Oral	No	NA	Yes
SRS019128	Oral	No	NA	Yes
SRS019176	Oral	No	NA	Yes
SRS019225	Oral	No	NA	Yes
SRS019276	Oral	No	NA	Yes
SRS019333	Oral	No	NA	Yes
SRS019360	Oral	No	NA	Yes
SRS019387	Oral	No	NA	Yes
SRS019443	Oral	No	NA	Yes
SRS019494	Oral	No	NA	Yes
SRS019591	Oral	No	NA	Yes
SRS019798	Oral	No	NA	Yes
SRS019906	Oral	No	NA	Yes
SRS058808	Oral	No	NA	Yes
SRS043755	Oral	No	NA	Yes
SRS056537	Oral	No	NA	Yes
SRS053630	Oral	No	NA	Yes
SRS054995	Oral	No	NA	Yes
SRS054653	Oral	No	NA	Yes
SRS051244	Oral	No	NA	Yes
SRS052095	Oral	No	NA	Yes
SRS019980	Oral	No	NA	Yes
SRS020226	Oral	No	NA	Yes
SRS020283	Oral	No	NA	Yes
SRS020340	Oral	No	NA	Yes
SRS020406	Oral	No	NA	Yes
SRS020862	Oral	No	NA	Yes
SRS021477	Oral	No	NA	Yes
SRS021960	Oral	No	NA	Yes
SRS022083	Oral	No	NA	Yes
SRS022149	Oral	No	NA	Yes
SRS022281	Oral	No	NA	Yes
SRS022536	Oral	No	NA	Yes
SRS022602	Oral	No	NA	Yes
SRS022725	Oral	No	NA	Yes
SRS022883	Oral	No	NA	Yes
SRS022980	Oral	No	NA	Yes
SRS023358	Oral	No	NA	Yes
SRS023538	Oral	No	NA	Yes
SRS023595	Oral	No	NA	Yes
SRS023841	Oral	No	NA	Yes
SRS1041153	Oral	No	NA	Yes
SRS023938	Oral	No	NA	Yes
SRS023964	Oral	No	NA	Yes
SRS024021	Oral	No	NA	Yes
SRS024087	Oral	No	NA	Yes
SRS024119	Oral	No	NA	Yes
SRS024144	Oral	No	NA	Yes
SRS074598	Oral	No	NA	Yes
SRS024289	Oral	No	NA	Yes
SRS024355	Oral	No	NA	Yes
SRS024381	Oral	No	NA	Yes
SRS024447	Oral	No	NA	Yes
SRS024504	Oral	No	NA	Yes
SRS024561	Oral	No	NA	Yes
SRS024649	Oral	No	NA	Yes
SRS052061	Oral	No	NA	Yes
SRS058053	Oral	No	NA	Yes
SRS054430	Oral	No	NA	Yes
SRS047634	Oral	No	NA	Yes
SRS057886	Oral	No	NA	Yes
SRS043729	Oral	No	NA	Yes
SRS047126	Oral	No	NA	Yes
SRS055378	Oral	No	NA	Yes
SRS056113	Oral	No	NA	Yes
SRS045197	Oral	No	NA	Yes
SRS043018	Oral	No	NA	Yes
SRS051228	Oral	No	NA	Yes
SRS051378	Oral	No	NA	Yes
SRS056447	Oral	No	NA	Yes
SRS055450	Oral	No	NA	Yes
SRS042307	Oral	No	NA	Yes
SRS047265	Oral	No	NA	Yes
SRS056090	Oral	No	NA	Yes
SRS057490	Oral	No	NA	Yes
SRS045763	Oral	No	NA	Yes
SRS052876	Oral	No	NA	Yes
SRS051941	Oral	No	NA	Yes
SRS054196	Oral	No	NA	Yes
SRS055401	Oral	No	NA	Yes
SRS043083	Oral	No	NA	Yes
SRS044366	Oral	No	NA	Yes
SRS043867	Oral	No	NA	Yes
SRS045588	Oral	No	NA	Yes
SRS052604	Oral	No	NA	Yes
SRS056951	Oral	No	NA	Yes
SRS043772	Oral	No	NA	Yes
SRS049392	Oral	No	NA	Yes
SRS053584	Oral	No	NA	Yes
SRS053895	Oral	No	NA	Yes
SRS051930	Oral	No	NA	Yes
SRS047100	Oral	No	NA	Yes
SRS057619	Oral	No	NA	Yes
SRS047113	Oral	No	NA	Yes
SRS045313	Oral	No	NA	Yes
SRS047590	Oral	No	NA	Yes
SRS050799	Oral	No	NA	Yes
SRS044230	Oral	No	NA	Yes
SRS044448	Oral	No	NA	Yes
SRS058730	Oral	No	NA	Yes
SRS042984	Oral	No	NA	Yes
SRS053917	Oral	No	NA	Yes
SRS058261	Oral	No	NA	Yes
SRS045015	Oral	No	NA	Yes
SRS049318	Oral	No	NA	Yes
SRS049268	Oral	No	NA	Yes
SRS065099	Oral	No	NA	Yes
SRS064219	Oral	No	NA	Yes
SRS063485	Oral	No	NA	Yes
SRS064260	Oral	No	NA	Yes
SRS074682	Oral	No	NA	Yes
SRS074976	Oral	No	NA	Yes
SRS075033	Oral	No	NA	Yes
SRS075090	Oral	No	NA	Yes
SRS075353	Oral	No	NA	Yes
SRS075410	Oral	No	NA	Yes
SRS075445	Oral	No	NA	Yes
SRS062931	Oral	No	NA	Yes
SRS065542	Oral	No	NA	Yes
SRS075771	Oral	No	NA	Yes
SRS075819	Oral	No	NA	Yes
SRS075876	Oral	No	NA	Yes
SRS075959	Oral	No	NA	Yes
SRS075993	Oral	No	NA	Yes
SRS064449	Oral	No	NA	Yes
SRS064158	Oral	No	NA	Yes
SRS063999	Oral	No	NA	Yes
SRS063246	Oral	No	NA	Yes
SRS065310	Oral	No	NA	Yes
SRS063603	Oral	No	NA	Yes
SRS064937	Oral	No	NA	Yes
SRS076770	Oral	No	NA	Yes
SRS076821	Oral	No	NA	Yes
SRS076874	Oral	No	NA	Yes
SRS076926	Oral	No	NA	Yes
SRS077022	Oral	No	NA	Yes
SRS077104	Oral	No	NA	Yes
SRS077245	Oral	No	NA	Yes
SRS079308	Oral	No	NA	Yes
SRS077390	Oral	No	NA	Yes
SRS077447	Oral	No	NA	Yes
SRS077520	Oral	No	NA	Yes
SRS077549	Oral	No	NA	Yes
SRS077639	Oral	No	NA	Yes
SRS097907	Oral	No	NA	Yes
SRS097918	Oral	No	NA	Yes
SRS097972	Oral	No	NA	Yes
SRS098057	Oral	No	NA	Yes
SRS098071	Oral	No	NA	Yes
SRS1054853	Oral	No	NA	Yes
SRS893283	Oral	No	NA	Yes
SRS893280	Oral	No	NA	Yes
SRS098482	Oral	No	NA	Yes
SRS098567	Oral	No	NA	Yes
SRS098624	Oral	No	NA	Yes
SRS098735	Oral	No	NA	Yes
SRS893318	Oral	No	NA	Yes
SRS098824	Oral	No	NA	Yes
SRS098860	Oral	No	NA	Yes
SRS077861	Oral	No	NA	Yes
SRS077922	Oral	No	NA	Yes
SRS078003	Oral	No	NA	Yes
SRS078223	Oral	No	NA	Yes
SRS078431	Oral	No	NA	Yes
SRS078677	Oral	No	NA	Yes
SRS078738	Oral	No	NA	Yes
SRS1041173	Oral	No	NA	Yes
SRS100033	Oral	No	NA	Yes
SRS1041183	Oral	No	NA	Yes
SRS101280	Oral	No	NA	Yes
SRS101388	Oral	No	NA	Yes
SRS1055020	Oral	No	NA	Yes
SRS101445	Oral	No	NA	Yes
SRS893374	Oral	No	NA	Yes
SRS1055026	Oral	No	NA	Yes
SRS1055033	Oral	No	NA	Yes
SRS1055037	Oral	No	NA	Yes
SRS102814	Oral	No	NA	Yes
SRS1055042	Oral	No	NA	Yes
SRS893229	Oral	No	NA	Yes
SRS1055048	Oral	No	NA	Yes
SRS893385	Oral	No	NA	Yes
SRS893333	Oral	No	NA	Yes
SRS103983	Oral	No	NA	Yes
SRS104045	Oral	No	NA	Yes
SRS104093	Oral	No	NA	Yes
SRS104177	Oral	No	NA	Yes
SRS893299	Oral	No	NA	Yes
SRS104291	Oral	No	NA	Yes
SRS104320	Oral	No	NA	Yes
SRS104368	Oral	No	NA	Yes
SRS1055055	Oral	No	NA	Yes
SRS104519	Oral	No	NA	Yes
SRS104539	Oral	No	NA	Yes
SRS893355	Oral	No	NA	Yes
SRS104653	Oral	No	NA	Yes
SRS104711	Oral	No	NA	Yes
SRS893325	Oral	No	NA	Yes
SRS104842	Oral	No	NA	Yes
SRS104921	Oral	No	NA	Yes
SRS104968	Oral	No	NA	Yes
SRS105074	Oral	No	NA	Yes
SRS105100	Oral	No	NA	Yes
SRS105121	Oral	No	NA	Yes
SRS105148	Oral	No	NA	Yes
SRS142483	Oral	No	NA	Yes
SRS142551	Oral	No	NA	Yes
SRS142608	Oral	No	NA	Yes
SRS142664	Oral	No	NA	Yes
SRS893298	Oral	No	NA	Yes
SRS142883	Oral	No	NA	Yes
SRS142907	Oral	No	NA	Yes
SRS143094	Oral	No	NA	Yes
SRS143141	Oral	No	NA	Yes
SRS143216	Oral	No	NA	Yes
SRS143360	Oral	No	NA	Yes
SRS143616	Oral	No	NA	Yes
SRS893258	Oral	No	NA	Yes
SRS143684	Oral	No	NA	Yes
SRS143732	Oral	No	NA	Yes
SRS143759	Oral	No	NA	Yes
SRS893338	Oral	No	NA	Yes
SRS143872	Oral	No	NA	Yes
SRS143885	Oral	No	NA	Yes
SRS893339	Oral	No	NA	Yes
SRS144000	Oral	No	NA	Yes
SRS144026	Oral	No	NA	Yes
SRS144096	Oral	No	NA	Yes
SRS144121	Oral	No	NA	Yes
SRS144144	Oral	No	NA	Yes
SRS144237	Oral	No	NA	Yes
SRS1055065	Oral	No	NA	Yes
SRS144306	Oral	No	NA	Yes
SRS144380	Oral	No	NA	Yes
SRS144402	Oral	No	NA	Yes
SRS144427	Oral	No	NA	Yes
SRS893335	Oral	No	NA	Yes
SRS144546	Oral	No	NA	Yes
SRS144621	Oral	No	NA	Yes
SRS144707	Oral	No	NA	Yes
SRS144765	Oral	No	NA	Yes
SRS1055073	Oral	No	NA	Yes
SRS145509	Oral	No	NA	Yes
SRS893376	Oral	No	NA	Yes
SRS1055086	Oral	No	NA	Yes
SRS1055091	Oral	No	NA	Yes
SRS893232	Oral	No	NA	Yes
SRS146750	Oral	No	NA	Yes
SRS146773	Oral	No	NA	Yes
SRS146797	Oral	No	NA	Yes
SRS146830	Oral	No	NA	Yes
SRS146866	Oral	No	NA	Yes
SRS146878	Oral	No	NA	Yes
SRS147057	Oral	No	NA	Yes
SRS147106	Oral	No	NA	Yes
SRS147128	Oral	No	NA	Yes
SRS147184	Oral	No	NA	Yes
SRS147281	Oral	No	NA	Yes
SRS147338	Oral	No	NA	Yes
SRS147386	Oral	No	NA	Yes
SRS147442	Oral	No	NA	Yes
SRS147547	Oral	No	NA	Yes
SRS147670	Oral	No	NA	Yes
SRS147718	Oral	No	NA	Yes
SRS147745	Oral	No	NA	Yes
SRS1055098	Oral	No	NA	Yes
SRS893282	Oral	No	NA	Yes
SRS147871	Oral	No	NA	Yes
SRS147937	Oral	No	NA	Yes
SRS148193	Oral	No	NA	Yes
SRS148205	Oral	No	NA	Yes
SRS148262	Oral	No	NA	Yes
SRS148287	Oral	No	NA	Yes
SRS148367	Oral	No	NA	Yes
SRS148414	Oral	No	NA	Yes
SRS148472	Oral	No	NA	Yes
SRS148520	Oral	No	NA	Yes
SRS893328	Oral	No	NA	Yes
SRS148730	Oral	No	NA	Yes
SRS148777	Oral	No	NA	Yes
SRS148826	Oral	No	NA	Yes
SRS148979	Oral	No	NA	Yes
SRS893361	Oral	No	NA	Yes
SRS149084	Oral	No	NA	Yes
SRS149190	Oral	No	NA	Yes
SRS149237	Oral	No	NA	Yes
SRS149286	Oral	No	NA	Yes
SRS149334	Oral	No	NA	Yes
SRS893347	Oral	No	NA	Yes
SRS893281	Oral	No	NA	Yes
SRS149492	Oral	No	NA	Yes
SRS149585	Oral	No	NA	Yes
SRS149647	Oral	No	NA	Yes
SRS149696	Oral	No	NA	Yes
SRS149973	Oral	No	NA	Yes
SRS013948	Oral	No	NA	Yes
SRS014475	Oral	No	NA	Yes
SRS014689	Oral	No	NA	Yes
SRS015062	Oral	No	NA	Yes
SRS019027	Oral	No	NA	Yes
SRS019127	Oral	No	NA	Yes
SRS075957	Oral	No	NA	Yes
SRS062668	Oral	No	NA	Yes
SRS065335	Oral	No	NA	Yes
SRS063929	Oral	No	NA	Yes
SRS065720	Oral	No	NA	Yes
SRS063140	Oral	No	NA	Yes
SRS097905	Oral	No	NA	Yes
SRS142975	Oral	No	NA	Yes
SRS143032	Oral	No	NA	Yes
SRS144378	Oral	No	NA	Yes
SRS144649	Oral	No	NA	Yes
SRS147151	Oral	No	NA	Yes
SRS012279	Oral	No	NA	Yes
SRS011086	Oral	No	NA	Yes
SRS011115	Oral	No	NA	Yes
SRS011140	Oral	No	NA	Yes
SRS012916	Oral	No	NA	Yes
SRS011243	Oral	No	NA	Yes
SRS012983	Oral	No	NA	Yes
SRS011306	Oral	No	NA	Yes
SRS013164	Oral	No	NA	Yes
SRS013234	Oral	No	NA	Yes
SRS013502	Oral	No	NA	Yes
SRS1041114	Oral	No	NA	Yes
SRS013651	Oral	No	NA	Yes
SRS013705	Oral	No	NA	Yes
SRS1041119	Oral	No	NA	Yes
SRS013818	Oral	No	NA	Yes
SRS013879	Oral	No	NA	Yes
SRS013927	Oral	No	NA	Yes
SRS014124	Oral	No	NA	Yes
SRS014127	Oral	No	NA	Yes
SRS014271	Oral	No	NA	Yes
SRS014404	Oral	No	NA	Yes
SRS014470	Oral	No	NA	Yes
SRS014528	Oral	No	NA	Yes
SRS014573	Oral	No	NA	Yes
SRS014684	Oral	No	NA	Yes
SRS014728	Oral	No	NA	Yes
SRS014888	Oral	No	NA	Yes
SRS014935	Oral	No	NA	Yes
SRS015038	Oral	No	NA	Yes
SRS015057	Oral	No	NA	Yes
SRS015116	Oral	No	NA	Yes
SRS015174	Oral	No	NA	Yes
SRS015209	Oral	No	NA	Yes
SRS015272	Oral	No	NA	Yes
SRS015296	Oral	No	NA	Yes
SRS015395	Oral	No	NA	Yes
SRS015434	Oral	No	NA	Yes
SRS015484	Oral	No	NA	Yes
SRS015590	Oral	No	NA	Yes
SRS015644	Oral	No	NA	Yes
SRS015686	Oral	No	NA	Yes
SRS015762	Oral	No	NA	Yes
SRS015797	Oral	No	NA	Yes
SRS015893	Oral	No	NA	Yes
SRS015941	Oral	No	NA	Yes
SRS016002	Oral	No	NA	Yes
SRS016037	Oral	No	NA	Yes
SRS016059	Oral	No	NA	Yes
SRS016086	Oral	No	NA	Yes
SRS016133	Oral	No	NA	Yes
SRS016225	Oral	No	NA	Yes
SRS016319	Oral	No	NA	Yes
SRS016342	Oral	No	NA	Yes
SRS016456	Oral	No	NA	Yes
SRS016501	Oral	No	NA	Yes
SRS016529	Oral	No	NA	Yes
SRS971277	Oral	No	NA	Yes
SRS016569	Oral	No	NA	Yes
SRS016647	Oral	No	NA	Yes
SRS016740	Oral	No	NA	Yes
SRS016815	Oral	No	NA	Yes
SRS016858	Oral	No	NA	Yes
SRS016969	Oral	No	NA	Yes
SRS017007	Oral	No	NA	Yes
SRS017076	Oral	No	NA	Yes
SRS017120	Oral	No	NA	Yes
SRS017209	Oral	No	NA	Yes
SRS017279	Oral	No	NA	Yes
SRS017324	Oral	No	NA	Yes
SRS017381	Oral	No	NA	Yes
SRS017439	Oral	No	NA	Yes
SRS017533	Oral	No	NA	Yes
SRS017713	Oral	No	NA	Yes
SRS017751	Oral	No	NA	Yes
SRS017808	Oral	No	NA	Yes
SRS018055	Oral	No	NA	Yes
SRS018145	Oral	No	NA	Yes
SRS018300	Oral	No	NA	Yes
SRS018357	Oral	No	NA	Yes
SRS018439	Oral	No	NA	Yes
SRS018473	Oral	No	NA	Yes
SRS018501	Oral	No	NA	Yes
SRS018591	Oral	No	NA	Yes
SRS018610	Oral	No	NA	Yes
SRS018679	Oral	No	NA	Yes
SRS018739	Oral	No	NA	Yes
SRS018791	Oral	No	NA	Yes
SRS018820	Oral	No	NA	Yes
SRS018875	Oral	No	NA	Yes
SRS018923	Oral	No	NA	Yes
SRS018969	Oral	No	NA	Yes
SRS019022	Oral	No	NA	Yes
SRS019045	Oral	No	NA	Yes
SRS019071	Oral	No	NA	Yes
SRS019122	Oral	No	NA	Yes
SRS019170	Oral	No	NA	Yes
SRS019219	Oral	No	NA	Yes
SRS019270	Oral	No	NA	Yes
SRS019327	Oral	No	NA	Yes
SRS019348	Oral	No	NA	Yes
SRS019389	Oral	No	NA	Yes
SRS019488	Oral	No	NA	Yes
SRS019607	Oral	No	NA	Yes
SRS019696	Oral	No	NA	Yes
SRS019792	Oral	No	NA	Yes
SRS019894	Oral	No	NA	Yes
SRS049389	Oral	No	NA	Yes
SRS047219	Oral	No	NA	Yes
SRS056896	Oral	No	NA	Yes
SRS054079	Oral	No	NA	Yes
SRS042643	Oral	No	NA	Yes
SRS048317	Oral	No	NA	Yes
SRS053854	Oral	No	NA	Yes
SRS043275	Oral	No	NA	Yes
SRS056323	Oral	No	NA	Yes
SRS057539	Oral	No	NA	Yes
SRS042589	Oral	No	NA	Yes
SRS019974	Oral	No	NA	Yes
SRS020220	Oral	No	NA	Yes
SRS020277	Oral	No	NA	Yes
SRS020334	Oral	No	NA	Yes
SRS020400	Oral	No	NA	Yes
SRS020540	Oral	No	NA	Yes
SRS020571	Oral	No	NA	Yes
SRS020628	Oral	No	NA	Yes
SRS020856	Oral	No	NA	Yes
SRS021496	Oral	No	NA	Yes
SRS021528	Oral	No	NA	Yes
SRS021897	Oral	No	NA	Yes
SRS021954	Oral	No	NA	Yes
SRS022077	Oral	No	NA	Yes
SRS022143	Oral	No	NA	Yes
SRS022464	Oral	No	NA	Yes
SRS022530	Oral	No	NA	Yes
SRS022621	Oral	No	NA	Yes
SRS023352	Oral	No	NA	Yes
SRS023557	Oral	No	NA	Yes
SRS023617	Oral	No	NA	Yes
SRS023835	Oral	No	NA	Yes
SRS1041150	Oral	No	NA	Yes
SRS023926	Oral	No	NA	Yes
SRS023958	Oral	No	NA	Yes
SRS024015	Oral	No	NA	Yes
SRS024081	Oral	No	NA	Yes
SRS024107	Oral	No	NA	Yes
SRS024138	Oral	No	NA	Yes
SRS074592	Oral	No	NA	Yes
SRS024277	Oral	No	NA	Yes
SRS024318	Oral	No	NA	Yes
SRS024375	Oral	No	NA	Yes
SRS024441	Oral	No	NA	Yes
SRS024498	Oral	No	NA	Yes
SRS024580	Oral	No	NA	Yes
SRS024637	Oral	No	NA	Yes
SRS055426	Oral	No	NA	Yes
SRS055495	Oral	No	NA	Yes
SRS057692	Oral	No	NA	Yes
SRS058693	Oral	No	NA	Yes
SRS049147	Oral	No	NA	Yes
SRS049448	Oral	No	NA	Yes
SRS045602	Oral	No	NA	Yes
SRS057355	Oral	No	NA	Yes
SRS051791	Oral	No	NA	Yes
SRS044082	Oral	No	NA	Yes
SRS047210	Oral	No	NA	Yes
SRS043461	Oral	No	NA	Yes
SRS056327	Oral	No	NA	Yes
SRS042910	Oral	No	NA	Yes
SRS047290	Oral	No	NA	Yes
SRS048411	Oral	No	NA	Yes
SRS057244	Oral	No	NA	Yes
SRS042131	Oral	No	NA	Yes
SRS046496	Oral	No	NA	Yes
SRS058336	Oral	No	NA	Yes
SRS046595	Oral	No	NA	Yes
SRS047824	Oral	No	NA	Yes
SRS054687	Oral	No	NA	Yes
SRS057791	Oral	No	NA	Yes
SRS053583	Oral	No	NA	Yes
SRS050244	Oral	No	NA	Yes
SRS051060	Oral	No	NA	Yes
SRS044373	Oral	No	NA	Yes
SRS048744	Oral	No	NA	Yes
SRS050709	Oral	No	NA	Yes
SRS052227	Oral	No	NA	Yes
SRS052570	Oral	No	NA	Yes
SRS044486	Oral	No	NA	Yes
SRS057205	Oral	No	NA	Yes
SRS043494	Oral	No	NA	Yes
SRS056622	Oral	No	NA	Yes
SRS053603	Oral	No	NA	Yes
SRS043942	Oral	No	NA	Yes
SRS050669	Oral	No	NA	Yes
SRS043663	Oral	No	NA	Yes
SRS049253	Oral	No	NA	Yes
SRS057124	Oral	No	NA	Yes
SRS054807	Oral	No	NA	Yes
SRS048893	Oral	No	NA	Yes
SRS055177	Oral	No	NA	Yes
SRS048791	Oral	No	NA	Yes
SRS893371	Oral	No	NA	Yes
SRS052518	Oral	No	NA	Yes
SRS054976	Oral	No	NA	Yes
SRS045715	Oral	No	NA	Yes
SRS045127	Oral	No	NA	Yes
SRS1041159	Oral	No	NA	Yes
SRS064014	Oral	No	NA	Yes
SRS063288	Oral	No	NA	Yes
SRS062761	Oral	No	NA	Yes
SRS065091	Oral	No	NA	Yes
SRS074676	Oral	No	NA	Yes
SRS074970	Oral	No	NA	Yes
SRS075084	Oral	No	NA	Yes
SRS075347	Oral	No	NA	Yes
SRS075404	Oral	No	NA	Yes
SRS075433	Oral	No	NA	Yes
SRS062714	Oral	No	NA	Yes
SRS062544	Oral	No	NA	Yes
SRS075765	Oral	No	NA	Yes
SRS075813	Oral	No	NA	Yes
SRS075870	Oral	No	NA	Yes
SRS075947	Oral	No	NA	Yes
SRS075987	Oral	No	NA	Yes
SRS064774	Oral	No	NA	Yes
SRS063871	Oral	No	NA	Yes
SRS063193	Oral	No	NA	Yes
SRS062540	Oral	No	NA	Yes
SRS064423	Oral	No	NA	Yes
SRS065278	Oral	No	NA	Yes
SRS063373	Oral	No	NA	Yes
SRS065299	Oral	No	NA	Yes
SRS076764	Oral	No	NA	Yes
SRS076815	Oral	No	NA	Yes
SRS076868	Oral	No	NA	Yes
SRS076951	Oral	No	NA	Yes
SRS077016	Oral	No	NA	Yes
SRS077092	Oral	No	NA	Yes
SRS077216	Oral	No	NA	Yes
SRS077239	Oral	No	NA	Yes
SRS077300	Oral	No	NA	Yes
SRS077327	Oral	No	NA	Yes
SRS077384	Oral	No	NA	Yes
SRS077441	Oral	No	NA	Yes
SRS077508	Oral	No	NA	Yes
SRS077568	Oral	No	NA	Yes
SRS077633	Oral	No	NA	Yes
SRS097895	Oral	No	NA	Yes
SRS097912	Oral	No	NA	Yes
SRS097966	Oral	No	NA	Yes
SRS098045	Oral	No	NA	Yes
SRS098065	Oral	No	NA	Yes
SRS1054712	Oral	No	NA	Yes
SRS893260	Oral	No	NA	Yes
SRS893291	Oral	No	NA	Yes
SRS1054881	Oral	No	NA	Yes
SRS098498	Oral	No	NA	Yes
SRS098612	Oral	No	NA	Yes
SRS098704	Oral	No	NA	Yes
SRS098818	Oral	No	NA	Yes
SRS098848	Oral	No	NA	Yes
SRS098867	Oral	No	NA	Yes
SRS098886	Oral	No	NA	Yes
SRS077736	Oral	No	NA	Yes
SRS077763	Oral	No	NA	Yes
SRS077855	Oral	No	NA	Yes
SRS077916	Oral	No	NA	Yes
SRS077997	Oral	No	NA	Yes
SRS078182	Oral	No	NA	Yes
SRS078211	Oral	No	NA	Yes
SRS078248	Oral	No	NA	Yes
SRS078425	Oral	No	NA	Yes
SRS078671	Oral	No	NA	Yes
SRS078733	Oral	No	NA	Yes
SRS1041170	Oral	No	NA	Yes
SRS100027	Oral	No	NA	Yes
SRS1041181	Oral	No	NA	Yes
SRS101382	Oral	No	NA	Yes
SRS1054934	Oral	No	NA	Yes
SRS101439	Oral	No	NA	Yes
SRS893377	Oral	No	NA	Yes
SRS1055023	Oral	No	NA	Yes
SRS1055028	Oral	No	NA	Yes
SRS893175	Oral	No	NA	Yes
SRS1055035	Oral	No	NA	Yes
SRS102808	Oral	No	NA	Yes
SRS1055039	Oral	No	NA	Yes
SRS140651	Oral	No	NA	Yes
SRS893173	Oral	No	NA	Yes
SRS1055046	Oral	No	NA	Yes
SRS893363	Oral	No	NA	Yes
SRS893324	Oral	No	NA	Yes
SRS103971	Oral	No	NA	Yes
SRS104039	Oral	No	NA	Yes
SRS104087	Oral	No	NA	Yes
SRS104165	Oral	No	NA	Yes
SRS893289	Oral	No	NA	Yes
SRS104279	Oral	No	NA	Yes
SRS104314	Oral	No	NA	Yes
SRS104384	Oral	No	NA	Yes
SRS893272	Oral	No	NA	Yes
SRS104476	Oral	No	NA	Yes
SRS893352	Oral	No	NA	Yes
SRS104647	Oral	No	NA	Yes
SRS104704	Oral	No	NA	Yes
SRS1055059	Oral	No	NA	Yes
SRS104830	Oral	No	NA	Yes
SRS893353	Oral	No	NA	Yes
SRS104915	Oral	No	NA	Yes
SRS104962	Oral	No	NA	Yes
SRS105068	Oral	No	NA	Yes
SRS105087	Oral	No	NA	Yes
SRS105115	Oral	No	NA	Yes
SRS105136	Oral	No	NA	Yes
SRS142527	Oral	No	NA	Yes
SRS142545	Oral	No	NA	Yes
SRS142602	Oral	No	NA	Yes
SRS142680	Oral	No	NA	Yes
SRS893322	Oral	No	NA	Yes
SRS142787	Oral	No	NA	Yes
SRS142896	Oral	No	NA	Yes
SRS142965	Oral	No	NA	Yes
SRS143022	Oral	No	NA	Yes
SRS143037	Oral	No	NA	Yes
SRS143088	Oral	No	NA	Yes
SRS143135	Oral	No	NA	Yes
SRS143231	Oral	No	NA	Yes
SRS143253	Oral	No	NA	Yes
SRS143310	Oral	No	NA	Yes
SRS143354	Oral	No	NA	Yes
SRS143423	Oral	No	NA	Yes
SRS143450	Oral	No	NA	Yes
SRS143529	Oral	No	NA	Yes
SRS143604	Oral	No	NA	Yes
SRS893254	Oral	No	NA	Yes
SRS143678	Oral	No	NA	Yes
SRS143726	Oral	No	NA	Yes
SRS143747	Oral	No	NA	Yes
SRS893332	Oral	No	NA	Yes
SRS143850	Oral	No	NA	Yes
SRS143879	Oral	No	NA	Yes
SRS893348	Oral	No	NA	Yes
SRS144014	Oral	No	NA	Yes
SRS144090	Oral	No	NA	Yes
SRS144194	Oral	No	NA	Yes
SRS1055063	Oral	No	NA	Yes
SRS144300	Oral	No	NA	Yes
SRS144368	Oral	No	NA	Yes
SRS893346	Oral	No	NA	Yes
SRS144512	Oral	No	NA	Yes
SRS144560	Oral	No	NA	Yes
SRS144609	Oral	No	NA	Yes
SRS144644	Oral	No	NA	Yes
SRS144701	Oral	No	NA	Yes
SRS144759	Oral	No	NA	Yes
SRS1055071	Oral	No	NA	Yes
SRS1055078	Oral	No	NA	Yes
SRS145503	Oral	No	NA	Yes
SRS893379	Oral	No	NA	Yes
SRS1055084	Oral	No	NA	Yes
SRS886699	Oral	No	NA	Yes
SRS893227	Oral	No	NA	Yes
SRS146738	Oral	No	NA	Yes
SRS146767	Oral	No	NA	Yes
SRS146785	Oral	No	NA	Yes
SRS146824	Oral	No	NA	Yes
SRS146854	Oral	No	NA	Yes
SRS146894	Oral	No	NA	Yes
SRS146996	Oral	No	NA	Yes
SRS147045	Oral	No	NA	Yes
SRS147094	Oral	No	NA	Yes
SRS147120	Oral	No	NA	Yes
SRS147140	Oral	No	NA	Yes
SRS147178	Oral	No	NA	Yes
SRS147226	Oral	No	NA	Yes
SRS147244	Oral	No	NA	Yes
SRS147380	Oral	No	NA	Yes
SRS147436	Oral	No	NA	Yes
SRS147466	Oral	No	NA	Yes
SRS147541	Oral	No	NA	Yes
SRS147664	Oral	No	NA	Yes
SRS147712	Oral	No	NA	Yes
SRS1055097	Oral	No	NA	Yes
SRS893274	Oral	No	NA	Yes
SRS147887	Oral	No	NA	Yes
SRS147980	Oral	No	NA	Yes
SRS893359	Oral	No	NA	Yes
SRS148150	Oral	No	NA	Yes
SRS148180	Oral	No	NA	Yes
SRS148303	Oral	No	NA	Yes
SRS148361	Oral	No	NA	Yes
SRS148408	Oral	No	NA	Yes
SRS148429	Oral	No	NA	Yes
SRS148514	Oral	No	NA	Yes
SRS1055101	Oral	No	NA	Yes
SRS893321	Oral	No	NA	Yes
SRS148676	Oral	No	NA	Yes
SRS148724	Oral	No	NA	Yes
SRS148771	Oral	No	NA	Yes
SRS148820	Oral	No	NA	Yes
SRS148877	Oral	No	NA	Yes
SRS148973	Oral	No	NA	Yes
SRS893350	Oral	No	NA	Yes
SRS149078	Oral	No	NA	Yes
SRS149184	Oral	No	NA	Yes
SRS149231	Oral	No	NA	Yes
SRS149280	Oral	No	NA	Yes
SRS149328	Oral	No	NA	Yes
SRS893365	Oral	No	NA	Yes
SRS893290	Oral	No	NA	Yes
SRS149486	Oral	No	NA	Yes
SRS149579	Oral	No	NA	Yes
SRS149671	Oral	No	NA	Yes
SRS149690	Oral	No	NA	Yes
SRS149720	Oral	No	NA	Yes
SRS149882	Oral	No	NA	Yes
SRS149961	Oral	No	NA	Yes
SRS150032	Oral	No	NA	Yes
SRS014466	Vaginal	No	NA	Yes
SRS015072	Vaginal	No	NA	Yes
SRS075977	Vaginal	No	NA	Yes
SRS065547	Vaginal	No	NA	Yes
SRS097885	Vaginal	No	NA	Yes
SRS098585	Vaginal	No	NA	Yes
SRS098640	Vaginal	No	NA	Yes
SRS104499	Vaginal	No	NA	Yes
SRS142957	Vaginal	No	NA	Yes
SRS143014	Vaginal	No	NA	Yes
SRS143776	Vaginal	No	NA	Yes
SRS144694	Vaginal	No	NA	Yes
SRS146847	Vaginal	No	NA	Yes
SRS148146	Vaginal	No	NA	Yes
SRS012294	Vaginal	No	NA	Yes
SRS011111	Vaginal	No	NA	Yes
SRS012934	Vaginal	No	NA	Yes
SRS011269	Vaginal	No	NA	Yes
SRS011355	Vaginal	No	NA	Yes
SRS013542	Vaginal	No	NA	Yes
SRS013973	Vaginal	No	NA	Yes
SRS014343	Vaginal	No	NA	Yes
SRS014415	Vaginal	No	NA	Yes
SRS014494	Vaginal	No	NA	Yes
SRS014523	Vaginal	No	NA	Yes
SRS014629	Vaginal	No	NA	Yes
SRS014744	Vaginal	No	NA	Yes
SRS014801	Vaginal	No	NA	Yes
SRS015054	Vaginal	No	NA	Yes
SRS015073	Vaginal	No	NA	Yes
SRS015148	Vaginal	No	NA	Yes
SRS015168	Vaginal	No	NA	Yes
SRS015225	Vaginal	No	NA	Yes
SRS015425	Vaginal	No	NA	Yes
SRS015481	Vaginal	No	NA	Yes
SRS015587	Vaginal	No	NA	Yes
SRS015702	Vaginal	No	NA	Yes
SRS016111	Vaginal	No	NA	Yes
SRS044902	Vaginal	No	NA	Yes
SRS016191	Vaginal	No	NA	Yes
SRS016516	Vaginal	No	NA	Yes
SRS016559	Vaginal	No	NA	Yes
SRS1041127	Vaginal	No	NA	Yes
SRS016584	Vaginal	No	NA	Yes
SRS016692	Vaginal	No	NA	Yes
SRS011584	Vaginal	No	NA	Yes
SRS017497	Vaginal	No	NA	Yes
SRS017520	Vaginal	No	NA	Yes
SRS017700	Vaginal	No	NA	Yes
SRS018488	Vaginal	No	NA	Yes
SRS018535	Vaginal	No	NA	Yes
SRS018769	Vaginal	No	NA	Yes
SRS019245	Vaginal	No	NA	Yes
SRS019285	Vaginal	No	NA	Yes
SRS019379	Vaginal	No	NA	Yes
SRS019485	Vaginal	No	NA	Yes
SRS019600	Vaginal	No	NA	Yes
SRS019807	Vaginal	No	NA	Yes
SRS050184	Vaginal	No	NA	Yes
SRS056156	Vaginal	No	NA	Yes
SRS052330	Vaginal	No	NA	Yes
SRS019989	Vaginal	No	NA	Yes
SRS020349	Vaginal	No	NA	Yes
SRS021969	Vaginal	No	NA	Yes
SRS022092	Vaginal	No	NA	Yes
SRS022158	Vaginal	No	NA	Yes
SRS022545	Vaginal	No	NA	Yes
SRS022734	Vaginal	No	NA	Yes
SRS023466	Vaginal	No	NA	Yes
SRS023468	Vaginal	No	NA	Yes
SRS023604	Vaginal	No	NA	Yes
SRS023850	Vaginal	No	NA	Yes
SRS1041155	Vaginal	No	NA	Yes
SRS024068	Vaginal	No	NA	Yes
SRS074663	Vaginal	No	NA	Yes
SRS024310	Vaginal	No	NA	Yes
SRS024428	Vaginal	No	NA	Yes
SRS052756	Vaginal	No	NA	Yes
SRS057894	Vaginal	No	NA	Yes
SRS046034	Vaginal	No	NA	Yes
SRS044742	Vaginal	No	NA	Yes
SRS051548	Vaginal	No	NA	Yes
SRS054962	Vaginal	No	NA	Yes
SRS055018	Vaginal	No	NA	Yes
SRS056483	Vaginal	No	NA	Yes
SRS049340	Vaginal	No	NA	Yes
SRS049390	Vaginal	No	NA	Yes
SRS053741	Vaginal	No	NA	Yes
SRS056695	Vaginal	No	NA	Yes
SRS042428	Vaginal	No	NA	Yes
SRS056796	Vaginal	No	NA	Yes
SRS057807	Vaginal	No	NA	Yes
SRS047140	Vaginal	No	NA	Yes
SRS051505	Vaginal	No	NA	Yes
SRS042625	Vaginal	No	NA	Yes
SRS049541	Vaginal	No	NA	Yes
SRS047335	Vaginal	No	NA	Yes
SRS049237	Vaginal	No	NA	Yes
SRS042858	Vaginal	No	NA	Yes
SRS056623	Vaginal	No	NA	Yes
SRS057344	Vaginal	No	NA	Yes
SRS051637	Vaginal	No	NA	Yes
SRS048536	Vaginal	No	NA	Yes
SRS052620	Vaginal	No	NA	Yes
SRS052859	Vaginal	No	NA	Yes
SRS055298	Vaginal	No	NA	Yes
SRS064704	Vaginal	No	NA	Yes
SRS064666	Vaginal	No	NA	Yes
SRS075419	Vaginal	No	NA	Yes
SRS075463	Vaginal	No	NA	Yes
SRS064263	Vaginal	No	NA	Yes
SRS062512	Vaginal	No	NA	Yes
SRS064225	Vaginal	No	NA	Yes
SRS075829	Vaginal	No	NA	Yes
SRS075886	Vaginal	No	NA	Yes
SRS075979	Vaginal	No	NA	Yes
SRS075983	Vaginal	No	NA	Yes
SRS062520	Vaginal	No	NA	Yes
SRS063804	Vaginal	No	NA	Yes
SRS063417	Vaginal	No	NA	Yes
SRS064568	Vaginal	No	NA	Yes
SRS064376	Vaginal	No	NA	Yes
SRS065347	Vaginal	No	NA	Yes
SRS076812	Vaginal	No	NA	Yes
SRS076945	Vaginal	No	NA	Yes
SRS077032	Vaginal	No	NA	Yes
SRS077210	Vaginal	No	NA	Yes
SRS077343	Vaginal	No	NA	Yes
SRS077400	Vaginal	No	NA	Yes
SRS077649	Vaginal	No	NA	Yes
SRS097887	Vaginal	No	NA	Yes
SRS098039	Vaginal	No	NA	Yes
SRS098081	Vaginal	No	NA	Yes
SRS1054927	Vaginal	No	NA	Yes
SRS098530	Vaginal	No	NA	Yes
SRS098587	Vaginal	No	NA	Yes
SRS098642	Vaginal	No	NA	Yes
SRS893320	Vaginal	No	NA	Yes
SRS098815	Vaginal	No	NA	Yes
SRS098842	Vaginal	No	NA	Yes
SRS077751	Vaginal	No	NA	Yes
SRS077793	Vaginal	No	NA	Yes
SRS078197	Vaginal	No	NA	Yes
SRS078241	Vaginal	No	NA	Yes
SRS078263	Vaginal	No	NA	Yes
SRS1041160	Vaginal	No	NA	Yes
SRS078686	Vaginal	No	NA	Yes
SRS1041163	Vaginal	No	NA	Yes
SRS1041175	Vaginal	No	NA	Yes
SRS1041185	Vaginal	No	NA	Yes
SRS101454	Vaginal	No	NA	Yes
SRS1055021	Vaginal	No	NA	Yes
SRS886672	Vaginal	No	NA	Yes
SRS102823	Vaginal	No	NA	Yes
SRS140534	Vaginal	No	NA	Yes
SRS140666	Vaginal	No	NA	Yes
SRS893234	Vaginal	No	NA	Yes
SRS1055044	Vaginal	No	NA	Yes
SRS886697	Vaginal	No	NA	Yes
SRS1055051	Vaginal	No	NA	Yes
SRS103938	Vaginal	No	NA	Yes
SRS103964	Vaginal	No	NA	Yes
SRS104102	Vaginal	No	NA	Yes
SRS104195	Vaginal	No	NA	Yes
SRS893287	Vaginal	No	NA	Yes
SRS104309	Vaginal	No	NA	Yes
SRS104416	Vaginal	No	NA	Yes
SRS104501	Vaginal	No	NA	Yes
SRS893344	Vaginal	No	NA	Yes
SRS104644	Vaginal	No	NA	Yes
SRS104701	Vaginal	No	NA	Yes
SRS1055058	Vaginal	No	NA	Yes
SRS893364	Vaginal	No	NA	Yes
SRS105169	Vaginal	No	NA	Yes
SRS142501	Vaginal	No	NA	Yes
SRS142521	Vaginal	No	NA	Yes
SRS142560	Vaginal	No	NA	Yes
SRS142710	Vaginal	No	NA	Yes
SRS142959	Vaginal	No	NA	Yes
SRS143016	Vaginal	No	NA	Yes
SRS143247	Vaginal	No	NA	Yes
SRS143340	Vaginal	No	NA	Yes
SRS143378	Vaginal	No	NA	Yes
SRS143465	Vaginal	No	NA	Yes
SRS143596	Vaginal	No	NA	Yes
SRS893262	Vaginal	No	NA	Yes
SRS143778	Vaginal	No	NA	Yes
[truncated: 2,233 more rows]

## Sheet: Table S5
Table S1. Detailed information of Dataset 5
SampleID	Status	Gender	Smoking	Host	Amplicon	Amplion region	WGS
S9066B	Healthy	Female	No	S9066	Yes	V1-V3	Yes
S9078B	Healthy	Female	No	S9078	Yes	V1-V3	No
S9079B	Healthy	Male	No	S9079	Yes	V1-V3	No
S9116B	Healthy	Female	Yes	S9116	Yes	V1-V3	No
S9126B	Healthy	Male	Yes	S9126	Yes	V1-V3	No
S9138B	Healthy	Male	Yes	S9138	Yes	V1-V3	No
S9147B	Healthy	Male	No	S9147	Yes	V1-V3	Yes
S9148B	Healthy	Female	No	S9148	Yes	V1-V3	Yes
S9151B	Healthy	Female	No	S9151	Yes	V1-V3	No
S9153B	Healthy	Female	No	S9153	Yes	V1-V3	No
S9155B	Healthy	Male	Yes	S9155	Yes	V1-V3	No
S9158B	Healthy	Female	No	S9158	Yes	V1-V3	No
S9168B	Healthy	Female	No	S9168	Yes	V1-V3	No
S9170B	Healthy	Female	No	S9170	Yes	V1-V3	No
S9174B	Healthy	Female	No	S9174	Yes	V1-V3	Yes
S9175B	Healthy	Female	No	S9175	Yes	V1-V3	No
S9182B	Healthy	Female	No	S9182	Yes	V1-V3	No
S9183B	Healthy	Male	Yes	S9183	Yes	V1-V3	Yes
S9196B	Healthy	Female	No	S9196	Yes	V1-V3	No
S9202B	Healthy	Female	No	S9202	Yes	V1-V3	No
S9203B	Healthy	Male	Yes	S9203	Yes	V1-V3	No
S9222B	Healthy	Female	No	S9222	Yes	V1-V3	No
S9226B	Healthy	Female	No	S9226	Yes	V1-V3	No
S9228B	Healthy	Female	No	S9228	Yes	V1-V3	No
S9251B	Healthy	Female	No	S9251	Yes	V1-V3	No
S9296B	Healthy	Male	No	S9296	Yes	V1-V3	No
S9305B	Healthy	Male	Yes	S9305	Yes	V1-V3	No
S9307B	Healthy	Female	No	S9307	Yes	V1-V3	Yes
S9309B	Healthy	Male	Yes	S9309	Yes	V1-V3	No
S9318B	Healthy	Female	No	S9318	Yes	V1-V3	No
S9320B	Healthy	Male	Yes	S9320	Yes	V1-V3	No
S9325B	Healthy	Female	No	S9325	Yes	V1-V3	Yes
S9364B	Healthy	Male	Yes	S9364	Yes	V1-V3	No
S9378B	Healthy	Female	No	S9378	Yes	V1-V3	No
S9383B	Healthy	Female	No	S9383	Yes	V1-V3	No
S9389B	Healthy	Female	No	S9389	Yes	V1-V3	No
S9405B	Healthy	Female	No	S9405	Yes	V1-V3	No
S9406B	Healthy	Male	Yes	S9406	Yes	V1-V3	No
S9412B	Healthy	Male	Yes	S9412	Yes	V1-V3	No
S9414B	Healthy	Male	No	S9414	Yes	V1-V3	No
S9415B	Healthy	Female	No	S9415	Yes	V1-V3	No
S9416B	Healthy	Female	No	S9416	Yes	V1-V3	No
S9419B	Healthy	Male	Yes	S9419	Yes	V1-V3	No
S9436B	Healthy	Female	No	S9436	Yes	V1-V3	No
S9439B	Healthy	Female	No	S9439	Yes	V1-V3	Yes
S9441B	Healthy	Female	No	S9441	Yes	V1-V3	No
S9445B	Healthy	Male	No	S9445	Yes	V1-V3	Yes
S9446B	Healthy	Female	No	S9446	Yes	V1-V3	No
S9457B	Healthy	Female	No	S9457	Yes	V1-V3	No
S9466B	Healthy	Female	No	S9466	Yes	V1-V3	No
S9066E	Gingivitis	Female	No	S9066	Yes	V1-V3	Yes
S9078E	Gingivitis	Female	No	S9078	Yes	V1-V3	No
S9079E	Gingivitis	Male	No	S9079	Yes	V1-V3	No
S9116E	Gingivitis	Female	Yes	S9116	Yes	V1-V3	No
S9126E	Gingivitis	Male	Yes	S9126	Yes	V1-V3	No
S9138E	Gingivitis	Male	Yes	S9138	Yes	V1-V3	No
S9147E	Gingivitis	Male	No	S9147	Yes	V1-V3	Yes
S9148E	Gingivitis	Female	No	S9148	Yes	V1-V3	Yes
S9151E	Gingivitis	Female	No	S9151	Yes	V1-V3	No
S9153E	Gingivitis	Female	No	S9153	Yes	V1-V3	No
S9155E	Gingivitis	Male	Yes	S9155	Yes	V1-V3	No
S9158E	Gingivitis	Female	No	S9158	Yes	V1-V3	No
S9168E	Gingivitis	Female	No	S9168	Yes	V1-V3	No
S9170E	Gingivitis	Female	No	S9170	Yes	V1-V3	No
S9174E	Gingivitis	Female	No	S9174	Yes	V1-V3	Yes
S9175E	Gingivitis	Female	No	S9175	Yes	V1-V3	No
S9182E	Gingivitis	Female	No	S9182	Yes	V1-V3	No
S9183E	Gingivitis	Male	Yes	S9183	Yes	V1-V3	Yes
S9196E	Gingivitis	Female	No	S9196	Yes	V1-V3	No
S9202E	Gingivitis	Female	No	S9202	Yes	V1-V3	No
S9203E	Gingivitis	Male	Yes	S9203	Yes	V1-V3	No
S9222E	Gingivitis	Female	No	S9222	Yes	V1-V3	No
S9226E	Gingivitis	Female	No	S9226	Yes	V1-V3	No
S9228E	Gingivitis	Female	No	S9228	Yes	V1-V3	No
S9251E	Gingivitis	Female	No	S9251	Yes	V1-V3	No
S9296E	Gingivitis	Male	No	S9296	Yes	V1-V3	No
S9305E	Gingivitis	Male	Yes	S9305	Yes	V1-V3	No
S9307E	Gingivitis	Female	No	S9307	Yes	V1-V3	Yes
S9309E	Gingivitis	Male	Yes	S9309	Yes	V1-V3	No
S9318E	Gingivitis	Female	No	S9318	Yes	V1-V3	No
S9320E	Gingivitis	Male	Yes	S9320	Yes	V1-V3	No
S9325E	Gingivitis	Female	No	S9325	Yes	V1-V3	Yes
S9364E	Gingivitis	Male	Yes	S9364	Yes	V1-V3	No
S9378E	Gingivitis	Female	No	S9378	Yes	V1-V3	No
S9383E	Gingivitis	Female	No	S9383	Yes	V1-V3	No
S9389E	Gingivitis	Female	No	S9389	Yes	V1-V3	No
S9405E	Gingivitis	Female	No	S9405	Yes	V1-V3	No
S9406E	Gingivitis	Male	Yes	S9406	Yes	V1-V3	No
S9412E	Gingivitis	Male	Yes	S9412	Yes	V1-V3	No
S9414E	Gingivitis	Male	No	S9414	Yes	V1-V3	No
S9415E	Gingivitis	Female	No	S9415	Yes	V1-V3	No
S9416E	Gingivitis	Female	No	S9416	Yes	V1-V3	No
S9419E	Gingivitis	Male	Yes	S9419	Yes	V1-V3	No
S9436E	Gingivitis	Female	No	S9436	Yes	V1-V3	No
S9439E	Gingivitis	Female	No	S9439	Yes	V1-V3	Yes
S9441E	Gingivitis	Female	No	S9441	Yes	V1-V3	No
S9445E	Gingivitis	Male	No	S9445	Yes	V1-V3	Yes
S9446E	Gingivitis	Female	No	S9446	Yes	V1-V3	No
S9457E	Gingivitis	Female	No	S9457	Yes	V1-V3	No
S9466E	Gingivitis	Female	No	S9466	Yes	V1-V3	No
S9066I	Gingivitis	Female	No	S9066	Yes	V1-V3	No
S9078I	Gingivitis	Female	No	S9078	Yes	V1-V3	No
S9079I	Gingivitis	Male	No	S9079	Yes	V1-V3	No
S9116I	Gingivitis	Female	Yes	S9116	Yes	V1-V3	No
S9126I	Gingivitis	Male	Yes	S9126	Yes	V1-V3	No
S9138I	Gingivitis	Male	Yes	S9138	Yes	V1-V3	No
S9147I	Gingivitis	Male	No	S9147	Yes	V1-V3	No
S9148I	Gingivitis	Female	No	S9148	Yes	V1-V3	No
S9151I	Gingivitis	Female	No	S9151	Yes	V1-V3	No
S9153I	Gingivitis	Female	No	S9153	Yes	V1-V3	No
S9155I	Gingivitis	Male	Yes	S9155	Yes	V1-V3	No
S9158I	Gingivitis	Female	No	S9158	Yes	V1-V3	No
S9168I	Gingivitis	Female	No	S9168	Yes	V1-V3	No
S9170I	Gingivitis	Female	No	S9170	Yes	V1-V3	No
S9174I	Gingivitis	Female	No	S9174	Yes	V1-V3	No
S9175I	Gingivitis	Female	No	S9175	Yes	V1-V3	No
S9182I	Gingivitis	Female	No	S9182	Yes	V1-V3	No
S9183I	Gingivitis	Male	Yes	S9183	Yes	V1-V3	No
S9196I	Gingivitis	Female	No	S9196	Yes	V1-V3	No
S9202I	Gingivitis	Female	No	S9202	Yes	V1-V3	No
S9203I	Gingivitis	Male	Yes	S9203	Yes	V1-V3	No
S9222I	Gingivitis	Female	No	S9222	Yes	V1-V3	No
S9226I	Gingivitis	Female	No	S9226	Yes	V1-V3	No
S9228I	Gingivitis	Female	No	S9228	Yes	V1-V3	No
S9251I	Gingivitis	Female	No	S9251	Yes	V1-V3	No
S9296I	Gingivitis	Male	No	S9296	Yes	V1-V3	No
S9305I	Gingivitis	Male	Yes	S9305	Yes	V1-V3	No
S9307I	Gingivitis	Female	No	S9307	Yes	V1-V3	No
S9309I	Gingivitis	Male	Yes	S9309	Yes	V1-V3	No
S9318I	Gingivitis	Female	No	S9318	Yes	V1-V3	No
S9320I	Gingivitis	Male	Yes	S9320	Yes	V1-V3	No
S9325I	Gingivitis	Female	No	S9325	Yes	V1-V3	No
S9364I	Gingivitis	Male	Yes	S9364	Yes	V1-V3	No
S9378I	Gingivitis	Female	No	S9378	Yes	V1-V3	No
S9383I	Gingivitis	Female	No	S9383	Yes	V1-V3	No
S9389I	Gingivitis	Female	No	S9389	Yes	V1-V3	No
S9405I	Gingivitis	Female	No	S9405	Yes	V1-V3	No
S9406I	Gingivitis	Male	Yes	S9406	Yes	V1-V3	No
S9412I	Gingivitis	Male	Yes	S9412	Yes	V1-V3	No
S9414I	Gingivitis	Male	No	S9414	Yes	V1-V3	No
S9415I	Gingivitis	Female	No	S9415	Yes	V1-V3	No
S9416I	Gingivitis	Female	No	S9416	Yes	V1-V3	No
S9419I	Gingivitis	Male	Yes	S9419	Yes	V1-V3	No
S9436I	Gingivitis	Female	No	S9436	Yes	V1-V3	No
S9439I	Gingivitis	Female	No	S9439	Yes	V1-V3	No
S9441I	Gingivitis	Female	No	S9441	Yes	V1-V3	No
S9445I	Gingivitis	Male	No	S9445	Yes	V1-V3	No
S9446I	Gingivitis	Female	No	S9446	Yes	V1-V3	No
S9457I	Gingivitis	Female	No	S9457	Yes	V1-V3	No
S9466I	Gingivitis	Female	No	S9466	Yes	V1-V3	No

## Sheet: Table S6
Table S2. Healthy status classification result of original and calibrated amplicon samples by WGS-based classification.
ID	Status	Predicted by original amplicons	Predicted by calibrated amplicons
S9078B	Healthy	Healthy	Healthy
S9079B	Healthy	Healthy	Healthy
S9116B	Healthy	Healthy	Healthy
S9126B	Healthy	Healthy	Healthy
S9138B	Healthy	Healthy	Healthy
S9151B	Healthy	Healthy	Healthy
S9153B	Healthy	Healthy	Healthy
S9155B	Healthy	Healthy	Healthy
S9158B	Healthy	Healthy	Healthy
S9168B	Healthy	Healthy	Healthy
S9170B	Healthy	Healthy	Healthy
S9175B	Healthy	Healthy	Healthy
S9182B	Healthy	Healthy	Healthy
S9196B	Healthy	Healthy	Gingivitis
S9202B	Healthy	Healthy	Healthy
S9203B	Healthy	Healthy	Healthy
S9222B	Healthy	Healthy	Healthy
S9226B	Healthy	Healthy	Healthy
S9228B	Healthy	Healthy	Healthy
S9251B	Healthy	Healthy	Healthy
S9296B	Healthy	Healthy	Healthy
S9305B	Healthy	Healthy	Healthy
S9309B	Healthy	Healthy	Healthy
S9318B	Healthy	Healthy	Healthy
S9320B	Healthy	Healthy	Healthy
S9364B	Healthy	Healthy	Healthy
S9378B	Healthy	Healthy	Healthy
S9383B	Healthy	Healthy	Healthy
S9389B	Healthy	Healthy	Healthy
S9405B	Healthy	Healthy	Healthy
S9406B	Healthy	Healthy	Healthy
S9412B	Healthy	Healthy	Healthy
S9414B	Healthy	Healthy	Healthy
S9415B	Healthy	Healthy	Healthy
S9416B	Healthy	Healthy	Healthy
S9419B	Healthy	Healthy	Healthy
S9436B	Healthy	Healthy	Healthy
S9441B	Healthy	Healthy	Healthy
S9446B	Healthy	Healthy	Healthy
S9457B	Healthy	Healthy	Healthy
S9466B	Healthy	Healthy	Healthy
S9078E	Gingivitis	Healthy	Gingivitis
S9079E	Gingivitis	Healthy	Healthy
S9116E	Gingivitis	Gingivitis	Gingivitis
S9126E	Gingivitis	Healthy	Gingivitis
S9138E	Gingivitis	Healthy	Gingivitis
S9151E	Gingivitis	Gingivitis	Gingivitis
S9153E	Gingivitis	Gingivitis	Gingivitis
S9155E	Gingivitis	Gingivitis	Gingivitis
S9158E	Gingivitis	Gingivitis	Gingivitis
S9168E	Gingivitis	Healthy	Healthy
S9170E	Gingivitis	Gingivitis	Gingivitis
S9175E	Gingivitis	Gingivitis	Gingivitis
S9182E	Gingivitis	Gingivitis	Gingivitis
S9196E	Gingivitis	Gingivitis	Gingivitis
S9202E	Gingivitis	Healthy	Gingivitis
S9203E	Gingivitis	Healthy	Gingivitis
S9222E	Gingivitis	Gingivitis	Gingivitis
S9226E	Gingivitis	Healthy	Gingivitis
S9228E	Gingivitis	Gingivitis	Gingivitis
S9251E	Gingivitis	Healthy	Healthy
S9296E	Gingivitis	Healthy	Gingivitis
S9305E	Gingivitis	Gingivitis	Gingivitis
S9309E	Gingivitis	Gingivitis	Gingivitis
S9318E	Gingivitis	Healthy	Gingivitis
S9320E	Gingivitis	Gingivitis	Gingivitis
S9364E	Gingivitis	Gingivitis	Gingivitis
S9378E	Gingivitis	Healthy	Gingivitis
S9383E	Gingivitis	Gingivitis	Gingivitis
S9389E	Gingivitis	Healthy	Gingivitis
S9405E	Gingivitis	Gingivitis	Gingivitis
S9406E	Gingivitis	Gingivitis	Gingivitis
S9412E	Gingivitis	Healthy	Gingivitis
S9414E	Gingivitis	Gingivitis	Gingivitis
S9415E	Gingivitis	Gingivitis	Gingivitis
S9416E	Gingivitis	Healthy	Gingivitis
S9419E	Gingivitis	Healthy	Gingivitis
S9436E	Gingivitis	Gingivitis	Gingivitis
S9441E	Gingivitis	Gingivitis	Gingivitis
S9446E	Gingivitis	Healthy	Gingivitis
S9457E	Gingivitis	Gingivitis	Gingivitis
S9466E	Gingivitis	Healthy	Gingivitis
S9078I	Gingivitis	Healthy	Gingivitis
S9079I	Gingivitis	Healthy	Gingivitis
S9116I	Gingivitis	Gingivitis	Gingivitis
S9126I	Gingivitis	Healthy	Gingivitis
S9138I	Gingivitis	Gingivitis	Gingivitis
S9151I	Gingivitis	Healthy	Gingivitis
S9153I	Gingivitis	Healthy	Gingivitis
S9155I	Gingivitis	Gingivitis	Gingivitis
S9158I	Gingivitis	Gingivitis	Gingivitis
S9168I	Gingivitis	Gingivitis	Gingivitis
S9170I	Gingivitis	Gingivitis	Gingivitis
S9175I	Gingivitis	Healthy	Gingivitis
S9182I	Gingivitis	Healthy	Gingivitis
S9196I	Gingivitis	Gingivitis	Gingivitis
S9202I	Gingivitis	Healthy	Gingivitis
S9203I	Gingivitis	Healthy	Gingivitis
S9222I	Gingivitis	Healthy	Gingivitis
S9226I	Gingivitis	Gingivitis	Gingivitis
S9228I	Gingivitis	Gingivitis	Gingivitis
S9251I	Gingivitis	Healthy	Gingivitis
S9296I	Gingivitis	Healthy	Gingivitis
S9305I	Gingivitis	Gingivitis	Gingivitis
S9309I	Gingivitis	Healthy	Gingivitis
S9318I	Gingivitis	Healthy	Gingivitis
S9320I	Gingivitis	Gingivitis	Gingivitis
S9364I	Gingivitis	Gingivitis	Gingivitis
S9378I	Gingivitis	Healthy	Healthy
S9383I	Gingivitis	Healthy	Gingivitis
S9389I	Gingivitis	Gingivitis	Gingivitis
S9405I	Gingivitis	Healthy	Gingivitis
S9406I	Gingivitis	Gingivitis	Gingivitis
S9412I	Gingivitis	Healthy	Gingivitis
S9414I	Gingivitis	Gingivitis	Gingivitis
S9415I	Gingivitis	Gingivitis	Gingivitis
S9416I	Gingivitis	Healthy	Healthy
S9419I	Gingivitis	Healthy	Gingivitis
S9436I	Gingivitis	Healthy	Gingivitis
S9441I	Gingivitis	Healthy	Gingivitis
S9446I	Gingivitis	Healthy	Gingivitis
S9457I	Gingivitis	Healthy	Gingivitis
S9466I	Gingivitis	Healthy	Gingivitis
